# Supplementary material for: A timeline of bacterial and archaeal diversification in the ocean
Source: eLife. 2023 Dec 7;12:RP88268. doi: 10.7554/eLife.88268 (PMC10703444; doi:10.7554/eLife.88268)
Supplement: Supplementary file 1. [file elife-88268-supp1.tsv]

Genome	Taxonomy	Completeness	Database
RS.GCF.006274605.1.protein	d__Archaea;p__Methanobacteriota;c__Thermococci;o__Thermococcales;f__Thermococcaceae;g__Thermococcus;s__Thermococcus sp006274605	100	GTDB
GB.GCA.001587575.1.protein	d__Archaea;p__Methanobacteriota;c__Thermococci;o__Methanofastidiosales;f__Methanofastidiosaceae;g__Methanofastidiosum;s__Methanofastidiosum sp001587575	90.98	GTDB
GB.GCA.004212155.1.protein	d__Archaea;p__Methanobacteriota;c__Thermococci;o__Methanofastidiosales;f__NM3;g__NM3;s__NM3 sp004212155	85.55	GTDB
RS.GCF.000018485.1.protein	d__Archaea;p__Methanobacteriota;c__Methanococci;o__Methanococcales;f__Methanococcaceae;g__Methanococcus;s__Methanococcus maripaludis_C	99.98	GTDB
RS.GCF.000025525.1.protein	d__Archaea;p__Methanobacteriota;c__Methanococci;o__Methanococcales;f__Methanocaldococcaceae;g__Methanocaldococcus;s__Methanocaldococcus sp000025525	99.52	GTDB
RS.GCF.000166095.1.protein	d__Archaea;p__Methanobacteriota;c__Methanobacteria;o__Methanobacteriales;f__Methanothermaceae;g__Methanothermus;s__Methanothermus fervidus	100	GTDB
GB.GCA.003584625.1.protein	d__Archaea;p__Methanobacteriota;c__Methanobacteria;o__Methanobacteriales;f__Methanothermobacteraceae_A;g__Methanothermobacter_A;s__Methanothermobacter_A sp003584625	100	GTDB
GB.GCA.001316325.1.protein	d__Archaea;p__Methanobacteriota;c__Methanobacteria;o__Methanobacteriales;f__Methanobacteriaceae;g__Methanobacterium;s__Methanobacterium formicicum	91.82	GTDB
RS.GCF.000828575.1.protein	d__Archaea;p__Methanobacteriota;c__Methanobacteria;o__Methanobacteriales;f__Methanothermobacteraceae;g__Methanothermobacter;s__Methanothermobacter sp000828575	100	GTDB
GB.GCA.002067865.1.protein	d__Archaea;p__Thermoplasmatota;c__Thermoplasmata;o__Methanomassiliicoccales;f__UBA472;g__MVRC01;s__MVRC01 sp002067865	99.19	GTDB
RS.GCF.000404225.1.protein	d__Archaea;p__Thermoplasmatota;c__Thermoplasmata;o__Methanomassiliicoccales;f__Methanomassiliicoccaceae;g__Methanomassiliicoccus;s__Methanomassiliicoccus intestinalis	98.79	GTDB
RS.GCF.000025665.1.protein	d__Archaea;p__Thermoplasmatota;c__Thermoplasmata;o__Aciduliprofundales;f__Aciduliprofundaceae;g__Aciduliprofundum;s__Aciduliprofundum boonei	100	GTDB
RS.GCF.900176435.1.protein	d__Archaea;p__Thermoplasmatota;c__Thermoplasmata;o__Thermoplasmatales;f__Thermoplasmataceae;g__Picrophilus;s__Picrophilus oshimae	99.59	GTDB
RS.GCF.000011185.1.protein	d__Archaea;p__Thermoplasmatota;c__Thermoplasmata;o__Thermoplasmatales;f__Thermoplasmataceae;g__Thermoplasma;s__Thermoplasma volcanium	97.97	GTDB
GB.GCA.002498725.1.protein	d__Archaea;p__Thermoplasmatota;c__Poseidoniia;o__Poseidoniales;f__Thalassarchaeaceae;g__MGIIb-O1;s__MGIIb-O1 sp002498725	84.93	GTDB
GB.GCA.002501805.1.protein	d__Archaea;p__Thermoplasmatota;c__Poseidoniia;o__Poseidoniales;f__Thalassarchaeaceae;g__MGIIb-O5;s__MGIIb-O5 sp002501805	80.93	GTDB
GB.GCA.002503285.1.protein	d__Archaea;p__Thermoplasmatota;c__Poseidoniia;o__Poseidoniales;f__Thalassarchaeaceae;g__MGIIb-O3;s__MGIIb-O3 sp002503285	84.53	GTDB
GB.GCA.002504905.1.protein	d__Archaea;p__Thermoplasmatota;c__Poseidoniia;o__Poseidoniales;f__Thalassarchaeaceae;g__MGIIb-O2;s__MGIIb-O2 sp002504905	83.07	GTDB
GB.GCA.002720095.2.protein	d__Archaea;p__Thermoplasmatota;c__Poseidoniia;o__Poseidoniales;f__Poseidoniaceae;g__MGIIa-I;s__MGIIa-I sp002720095	81.2	GTDB
GB.GCA.003602415.1.protein	d__Archaea;p__Thermoplasmatota;c__Poseidoniia;o__Poseidoniales;f__Poseidoniaceae;g__MGIIa-K1;s__MGIIa-K1 sp003602415	87.76	GTDB
GB.GCA.002722135.1.protein	d__Archaea;p__Thermoplasmatota;c__Poseidoniia;o__Poseidoniales;f__Poseidoniaceae;g__MGIIa-L3;s__MGIIa-L3 sp002722135	79.76	GTDB
GB.GCA.002499195.1.protein	d__Archaea;p__Thermoplasmatota;c__Poseidoniia;o__Poseidoniales;f__Poseidoniaceae;g__MGIIa-L2;s__MGIIa-L2 sp002499195	82.93	GTDB
GB.GCA.002494645.1.protein	d__Archaea;p__Thermoplasmatota;c__Poseidoniia;o__Poseidoniales;f__Poseidoniaceae;g__Poseidonia;s__Poseidonia sp002494645	84.13	GTDB
GB.GCA.002011165.1.protein	d__Archaea;p__Halobacteriota;c__Archaeoglobi;o__JdFR-21;f__JdFR-21;g__JdFR-21;s__JdFR-21 sp002011165	96.08	GTDB
RS.GCF.000025505.1.protein	d__Archaea;p__Halobacteriota;c__Archaeoglobi;o__Archaeoglobales;f__Archaeoglobaceae;g__Ferroglobus;s__Ferroglobus placidus	100	GTDB
GB.GCA.002010305.1.protein	d__Archaea;p__Halobacteriota;c__Archaeoglobi;o__Archaeoglobales;f__JdFR-42;g__JdFR-42;s__JdFR-42 sp002010305	99.84	GTDB
GB.GCA.004212075.1.protein	d__Archaea;p__Halobacteriota;c__Methanoliparia;o__Methanoliparales;f__Methanoliparaceae;g__Methanoliparum;s__Methanoliparum thermophilum	92.46	GTDB
GB.GCA.001766815.1.protein	d__Archaea;p__Halobacteriota;c__Syntropharchaeia;o__Syntropharchaeales;f__Syntropharchaeaceae;g__Syntropharchaeum_A;s__Syntropharchaeum_A caldarius	96.08	GTDB
RS.GCF.000063445.1.protein	d__Archaea;p__Halobacteriota;c__Methanocellia;o__Methanocellales;f__Methanocellaceae;g__Methanocella_A;s__Methanocella_A arvoryzae	100	GTDB
RS.GCF.000235565.1.protein	d__Archaea;p__Halobacteriota;c__Methanosarcinia;o__Methanotrichales;f__Methanotrichaceae;g__Methanothrix_A;s__Methanothrix_A harundinacea_E	100	GTDB
RS.GCF.000685155.1.protein	d__Archaea;p__Halobacteriota;c__Methanosarcinia;o__Methanosarcinales;f__Methanoperedenaceae;g__Methanoperedens;s__Methanoperedens nitroreducens	99.67	GTDB
GB.GCA.004212095.1.protein	d__Archaea;p__Halobacteriota;c__Methanosarcinia;o__Methanosarcinales;f__EX4572-44;g__RPGO01;s__RPGO01 sp004212095	91.18	GTDB
RS.GCF.000021965.1.protein	d__Archaea;p__Halobacteriota;c__Methanomicrobia;o__Methanomicrobiales;f__Methanosphaerulaceae;g__Methanosphaerula;s__Methanosphaerula palustris	99.84	GTDB
RS.GCF.001571405.1.protein	d__Archaea;p__Halobacteriota;c__Methanomicrobia;o__Methanomicrobiales;f__Methanoculleaceae;g__Methanoculleus;s__Methanoculleus thermophilus	99.67	GTDB
GB.GCA.002503845.1.protein	d__Archaea;p__Halobacteriota;c__Halobacteria;o__Halobacteriales;f__UBA12382;g__UBA12382;s__UBA12382 sp002503845	89.24	GTDB
RS.GCF.000334895.1.protein	d__Archaea;p__Halobacteriota;c__Halobacteria;o__Halobacteriales;f__Halococcaceae;g__Halococcus;s__Halococcus agarilyticus	98.51	GTDB
RS.GCF.000230735.2.protein	d__Archaea;p__Halobacteriota;c__Halobacteria;o__Halobacteriales;f__Natrialbaceae;g__Natrinema;s__Natrinema pellirubrum	99.95	GTDB
RS.GCF.900215575.1.protein	d__Archaea;p__Halobacteriota;c__Halobacteria;o__Halobacteriales;f__Natronoarchaeaceae;g__Natronoarchaeum;s__Natronoarchaeum philippinense	98.73	GTDB
GB.GCA.003144275.1.protein	d__Archaea;p__Asgardarchaeota;c__Heimdallarchaeia;o__LC-3;f__B3-JM-08;g__B3-JM-08;s__B3-JM-08 sp003144275	93.69	GTDB
GB.GCA.002728275.1.protein	d__Archaea;p__Asgardarchaeota;c__Heimdallarchaeia;o__LC-2;f__LC-2;g__GCA-2728275;s__GCA-2728275 sp002728275	83.18	GTDB
GB.GCA.001940655.1.protein	d__Archaea;p__Asgardarchaeota;c__Lokiarchaeia;o__CR-4;f__CR-4;g__CR-4;s__CR-4 sp001940655	80.45	GTDB
GB.GCA.004524545.1.protein	d__Archaea;p__Asgardarchaeota;c__Lokiarchaeia;o__CR-4;f__AMARA-1;g__AMARA-1;s__AMARA-1 sp004524545	82.55	GTDB
GB.GCA.004524535.1.protein	d__Archaea;p__Asgardarchaeota;c__Lokiarchaeia;o__CR-4;f__SOKP01;g__SDNM01;s__SDNM01 sp004524535	86.09	GTDB
GB.GCA.004524565.1.protein	d__Archaea;p__Asgardarchaeota;c__Thorarchaeia;o__Thorarchaeales;f__Thorarchaeaceae;g__MP8T-1;s__MP8T-1 sp004524565	90.19	GTDB
GB.GCA.001940665.1.protein	d__Archaea;p__Asgardarchaeota;c__Lokiarchaeia;o__Odinarchaeales;f__LCB-4;g__LCB-4;s__LCB-4 sp001940665	96.26	GTDB
GB.GCA.005191415.1.protein	d__Archaea;p__Asgardarchaeota;c__Lokiarchaeia;o__Helarchaeales;f__HEL-GB-A;g__HEL-GB-A;s__HEL-GB-A sp005191415	82.4	GTDB
GB.GCA.005191425.1.protein	d__Archaea;p__Asgardarchaeota;c__Lokiarchaeia;o__Helarchaeales;f__HEL-GB-B;g__HEL-GB-B;s__HEL-GB-B sp005191425	86.92	GTDB
RS.GCF.000011205.1.protein	d__Archaea;p__Thermoproteota;c__Thermoproteia;o__Sulfolobales;f__Sulfolobaceae;g__Sulfurisphaera;s__Sulfurisphaera tokodaii	100	GTDB
RS.GCF.000092185.1.protein	d__Archaea;p__Thermoproteota;c__Thermoproteia;o__Desulfurococcales;f__Desulfurococcaceae;g__Thermosphaera;s__Thermosphaera aggregans	98.73	GTDB
RS.GCF.000017945.1.protein	d__Archaea;p__Thermoproteota;c__Thermoproteia;o__Desulfurococcales;f__Ignicoccaceae;g__Ignicoccus_A;s__Ignicoccus_A hospitalis	99.37	GTDB
RS.GCF.000223395.1.protein	d__Archaea;p__Thermoproteota;c__Thermoproteia;o__Desulfurococcales;f__Pyrodictiaceae;g__Pyrolobus;s__Pyrolobus fumarii	99.05	GTDB
GB.GCA.003649445.1.protein	d__Archaea;p__Thermoproteota;c__Thermoproteia;o__Thermofilales;f__B15-G2;g__B15-G2;s__B15-G2 sp003649445	97.79	GTDB
GB.GCA.003649495.1.protein	d__Archaea;p__Thermoproteota;c__Thermoproteia;o__Thermofilales;f__Thermofilaceae;g__B17-G15;s__B17-G15 sp003649495	86.9	GTDB
GB.GCA.002506515.1.protein	d__Archaea;p__Thermoproteota;c__Thermoproteia;o__Thermoproteales;f__Thermocladiaceae;g__Caldivirga;s__Caldivirga sp002506515	98.9	GTDB
GB.GCA.000015805.1.protein	d__Archaea;p__Thermoproteota;c__Thermoproteia;o__Thermoproteales;f__Thermoproteaceae;g__Pyrobaculum;s__Pyrobaculum calidifontis	100	GTDB
GB.GCA.005888735.1.protein	d__Archaea;p__Thermoproteota;c__Bathyarchaeia;o__40CM-2-53-6;f__40CM-2-53-6;g__BA-19;s__BA-19 sp005888735	94.86	GTDB
RS.GCF.003589585.1.protein	d__Archaea;p__Thermoproteota;c__Bathyarchaeia;o__B26-1;f__UBA233;g__PALSA-986;s__PALSA-986 sp003589585	89.79	GTDB
GB.GCA.000270325.1.protein	d__Archaea;p__Thermoproteota;c__Nitrososphaeria;o__Caldarchaeales;f__Caldarchaeaceae;g__Caldarchaeum;s__Caldarchaeum subterraneum	98.06	GTDB
GB.GCA.003056285.1.protein	d__Archaea;p__Thermoproteota;c__Nitrososphaeria;o__Caldarchaeales;f__NZ13-MGT;g__NZ13-MG1;s__NZ13-MG1 sp003056285	99.03	GTDB
GB.GCA.002898395.1.protein	d__Archaea;p__Thermoproteota;c__Nitrososphaeria;o__Caldarchaeales;f__HR02;g__HRBIN02;s__HRBIN02 sp002898395	98.06	GTDB
GB.GCA.000494145.1.protein	d__Archaea;p__Thermoproteota;c__Nitrososphaeria;o__Caldarchaeales;f__HR02;g__JGI-OTU-1;s__JGI-OTU-1 sp000494145	82.65	GTDB
GB.GCA.002499005.1.protein	d__Archaea;p__Thermoproteota;c__Nitrososphaeria;o__UBA164;f__UBA164;g__UBA164;s__UBA164 sp002499005	84.14	GTDB
GB.GCA.005877225.1.protein	d__Archaea;p__Thermoproteota;c__Nitrososphaeria;o__Nitrososphaerales;f__UBA183;g__UBA183;s__UBA183 sp005877225	89.97	GTDB
GB.GCA.002495315.1.protein	d__Archaea;p__Thermoproteota;c__Nitrososphaeria;o__Nitrososphaerales;f__UBA141;g__UBA141;s__UBA141 sp002495315	91.91	GTDB
GB.GCA.002495905.1.protein	d__Archaea;p__Thermoproteota;c__Nitrososphaeria;o__Nitrososphaerales;f__UBA57;g__UBA57;s__UBA57 sp002495905	87.08	GTDB
GB.GCA.900248165.1.protein	d__Archaea;p__Thermoproteota;c__Nitrososphaeria;o__Nitrososphaerales;f__Nitrosocaldaceae;g__Nitrosocaldus;s__Nitrosocaldus cavascurensis	99.03	GTDB
GB.GCA.002713325.1.protein	d__Archaea;p__Thermoproteota;c__Nitrososphaeria;o__Nitrososphaerales;f__UBA213;g__UBA213;s__UBA213 sp002713325	86.33	GTDB
GB.GCA.000802205.2.protein	d__Archaea;p__Thermoproteota;c__Nitrososphaeria;o__Nitrososphaerales;f__Nitrososphaeraceae;g__Nitrosocosmicus;s__Nitrosocosmicus oleophilus	98.06	GTDB
RS.GCF.000698785.1.protein	d__Archaea;p__Thermoproteota;c__Nitrososphaeria;o__Nitrososphaerales;f__Nitrososphaeraceae;g__Nitrososphaera;s__Nitrososphaera viennensis	100	GTDB
GB.GCA.005877075.1.protein	d__Archaea;p__Thermoproteota;c__Nitrososphaeria;o__Nitrososphaerales;f__Nitrososphaeraceae;g__TA-21;s__TA-21 sp005877075	98.06	GTDB
GB.GCA.003176995.1.protein	d__Archaea;p__Thermoproteota;c__Nitrososphaeria;o__Nitrososphaerales;f__Nitrososphaeraceae;g__UBA10452;s__UBA10452 sp003176995	98.06	GTDB
GB.GCA.900177045.1.protein	d__Archaea;p__Thermoproteota;c__Nitrososphaeria;o__Nitrososphaerales;f__Nitrosopumilaceae;g__Nitrosotalea;s__Nitrosotalea okcheonensis	99.51	GTDB
GB.GCA.007280335.1.protein	d__Archaea;p__Thermoproteota;c__Nitrososphaeria;o__Nitrososphaerales;f__Nitrosopumilaceae;g__TA-20;s__TA-20 sp007280335	94.17	GTDB
GB.GCA.013330055.1.protein	d__Archaea;p__Thermoproteota;c__Nitrososphaeria;o__Nitrososphaerales;f__Nitrosopumilaceae;g__UBA8516;s__UBA8516 sp8516u	85.6	GTDB
RS.GCF.002787055.1.protein	d__Archaea;p__Thermoproteota;c__Nitrososphaeria;o__Nitrososphaerales;f__Nitrosopumilaceae;g__Nitrosotenuis;s__Nitrosotenuis aquarius	99.68	GTDB
GB.GCA.002499525.1.protein	d__Archaea;p__Thermoproteota;c__Nitrososphaeria;o__Nitrososphaerales;f__Nitrosopumilaceae;g__Nitrosotenuis;s__Nitrosotenuis sp002499525	81.91	GTDB
GB.GCA.001443365.1.protein	d__Archaea;p__Thermoproteota;c__Nitrososphaeria;o__Nitrososphaerales;f__Nitrosopumilaceae;g__CSP1-1;s__CSP1-1 sp001443365	99.03	GTDB
GCA.902592435.1.AG-447-C19.genomic	k__Archaea;p__Thermoproteota;c__Nitrososphaeria;o__Ca._Nitrosopumilales;f__Ca._Nitrosopelagicus_family_incertae_sedis;g__Ca._Nitrosopelagicus;s__?	84	GORG
GB.GCA.001627235.1.protein	d__Archaea;p__Thermoproteota;c__Nitrososphaeria;o__Nitrososphaerales;f__Nitrosopumilaceae;g__Nitrosopelagicus;s__Nitrosopelagicus sp001627235	92.64	GTDB
73669.assembled	TEMP	TEMP	JGI
13609.assembled	TEMP	TEMP	JGI
2513237066	TEMP	TEMP	JGI
GB.GCA.000200715.1.protein	d__Archaea;p__Thermoproteota;c__Nitrososphaeria;o__Nitrososphaerales;f__Nitrosopumilaceae;g__Cenarchaeum;s__Cenarchaeum symbiosum	99.03	GTDB
RS.GCF.000220175.1.protein	d__Archaea;p__Thermoproteota;c__Nitrososphaeria;o__Nitrososphaerales;f__Nitrosopumilaceae;g__Nitrosarchaeum;s__Nitrosarchaeum koreense	100	GTDB
GB.GCA.000204585.1.protein	d__Archaea;p__Thermoproteota;c__Nitrososphaeria;o__Nitrososphaerales;f__Nitrosopumilaceae;g__Nitrosarchaeum;s__Nitrosarchaeum limnae	98.06	GTDB
GB.GCA.000299365.1.protein	d__Archaea;p__Thermoproteota;c__Nitrososphaeria;o__Nitrososphaerales;f__Nitrosopumilaceae;g__Nitrosopumilus;s__Nitrosopumilus koreensis	94.66	GTDB
RS.GCF.000956175.1.protein	d__Archaea;p__Thermoproteota;c__Nitrososphaeria;o__Nitrososphaerales;f__Nitrosopumilaceae;g__Nitrosopumilus;s__Nitrosopumilus adriaticus	100	GTDB
RS.GCF.003175215.1.protein	d__Archaea;p__Thermoproteota;c__Nitrososphaeria;o__Nitrososphaerales;f__Nitrosopumilaceae;g__Nitrosopumilus;s__Nitrosopumilus sp003175215	100	GTDB
GB.GCA.003641555.1.protein	d__Bacteria;p__Thermotogota;c__Thermotogae;o__B3-G13;f__B3-G13;g__B3-G13;s__B3-G13 sp003641555	81.82	GTDB
RS.GCF.000745455.1.protein	d__Bacteria;p__Thermotogota;c__Thermotogae;o__Mesoaciditogales;f__Mesoaciditogaceae;g__Mesoaciditoga;s__Mesoaciditoga lauensis	96.61	GTDB
RS.GCF.000504085.1.protein	d__Bacteria;p__Thermotogota;c__Thermotogae;o__Thermotogales;f__Thermotogaceae;g__Pseudothermotoga_B;s__Pseudothermotoga_B elfii	100	GTDB
RS.GCF.001990485.1.protein	d__Bacteria;p__Thermotogota;c__Thermotogae;o__Thermotogales;f__Fervidobacteriaceae;g__Thermosipho;s__Thermosipho affectus	99.84	GTDB
GB.GCA.003538775.1.protein	d__Bacteria;p__Thermotogota;c__Thermotogae;o__UBA12178;f__UBA12178;g__UBA12178;s__UBA12178 sp003538775	97.21	GTDB
RS.GCF.000953715.1.protein	d__Bacteria;p__Thermotogota;c__Thermotogae;o__Petrotogales;f__Petrotogaceae;g__Defluviitoga;s__Defluviitoga tunisiensis	100	GTDB
RS.GCF.002752635.1.protein	d__Bacteria;p__Thermotogota;c__Thermotogae;o__Petrotogales;f__Kosmotogaceae;g__Mesotoga;s__Mesotoga sp002752635	99.84	GTDB
GB.GCA.001443005.1.protein	d__Bacteria;p__Synergistota;c__GBS-1;o__GBS-1;f__GBS-1;g__GBS-1;s__GBS-1 sp001443005	100	GTDB
GB.GCA.001508935.1.protein	d__Bacteria;p__Synergistota;c__Synergistia;o__Synergistales;f__54-24;g__54-24;s__54-24 sp001508935	94.92	GTDB
RS.GCF.900129645.1.protein	d__Bacteria;p__Synergistota;c__Synergistia;o__Synergistales;f__Acetomicrobiaceae;g__Acetomicrobium;s__Acetomicrobium flavidum	100	GTDB
RS.GCF.000233775.1.protein	d__Bacteria;p__Synergistota;c__Synergistia;o__Synergistales;f__Thermovirgaceae;g__Thermovirga;s__Thermovirga lienii	100	GTDB
RS.GCF.000025885.1.protein	d__Bacteria;p__Synergistota;c__Synergistia;o__Synergistales;f__Aminobacteriaceae;g__Aminobacterium;s__Aminobacterium colombiense	100	GTDB
RS.GCF.000237805.1.protein	d__Bacteria;p__Synergistota;c__Synergistia;o__Synergistales;f__Dethiosulfovibrionaceae;g__Jonquetella;s__Jonquetella anthropi	100	GTDB
RS.GCF.000526375.1.protein	d__Bacteria;p__Synergistota;c__Synergistia;o__Synergistales;f__Aminiphilaceae;g__Aminiphilus;s__Aminiphilus circumscriptus	98.31	GTDB
GB.GCA.002432945.1.protein	d__Bacteria;p__Synergistota;c__Synergistia;o__Synergistales;f__79-D21;g__79-D21;s__79-D21 sp002432945	88.14	GTDB
RS.GCF.001701045.1.protein	d__Bacteria;p__Synergistota;c__Synergistia;o__Synergistales;f__Synergistaceae;g__Cloacibacillus;s__Cloacibacillus porcorum	100	GTDB
RS.GCF.000184705.1.protein	d__Bacteria;p__Firmicutes_E;c__Thermaerobacteria;o__Thermaerobacterales;f__Thermaerobacteraceae;g__Thermaerobacter;s__Thermaerobacter marianensis	100	GTDB
RS.GCF.000621445.1.protein	d__Bacteria;p__Firmicutes;c__Bacilli;o__Bacillales;f__Bacillaceae_F;g__Bacillus_AO;s__Bacillus_AO bogoriensis	99.34	GTDB
RS.GCF.003815035.1.protein	d__Bacteria;p__Firmicutes;c__Bacilli;o__Staphylococcales;f__DSM-29158;g__Abyssicoccus;s__Abyssicoccus albus	95.01	GTDB
RS.GCF.000798955.1.protein	d__Bacteria;p__Firmicutes;c__Bacilli;o__ZOR0006;f__ZOR0006;g__ZOR0006;s__ZOR0006 sp000798955	90.43	GTDB
RS.GCF.000313915.1.protein	d__Bacteria;p__Firmicutes;c__Bacilli;o__Lactobacillales;f__Catellicoccaceae;g__Catellicoccus;s__Catellicoccus marimammalium	98.34	GTDB
RS.GCF.000392875.1.protein	d__Bacteria;p__Firmicutes;c__Bacilli;o__Lactobacillales;f__Enterococcaceae;g__Enterococcus;s__Enterococcus faecalis	99.63	GTDB
GB.GCA.002407935.1.protein	d__Bacteria;p__Firmicutes_B;c__Peptococcia;o__DRI-13;f__DTU073;g__UBA5356;s__UBA5356 sp002407935	92.88	GTDB
GB.GCA.002411145.1.protein	d__Bacteria;p__Firmicutes_C;c__Negativicutes;o__UBA11029;f__UBA11029;g__UBA11029;s__UBA11029 sp002411145	83.99	GTDB
RS.GCF.000213255.1.protein	d__Bacteria;p__Firmicutes_A;c__Mahellia;o__Mahellales;f__Mahellaceae;g__Mahella;s__Mahella australiensis	97.98	GTDB
GB.GCA.002426575.1.protein	d__Bacteria;p__Firmicutes_A;c__Clostridia;o__Clostridiales;f__Oxobacteraceae;g__UBA5444;s__UBA5444 sp002426575	90.73	GTDB
RS.GCF.900142285.1.protein	d__Bacteria;p__Firmicutes_A;c__Clostridia;o__Peptostreptococcales;f__Caminicellaceae;g__Caminicella;s__Caminicella sporogenes	97.87	GTDB
RS.GCF.002874775.1.protein	d__Bacteria;p__Firmicutes_A;c__Clostridia;o__Monoglobales;f__Monoglobaceae;g__Monoglobus;s__Monoglobus pectinilyticus	97.76	GTDB
RS.GCF.900167005.1.protein	d__Bacteria;p__Firmicutes_A;c__Clostridia;o__Oscillospirales;f__Butyricicoccaceae;g__Butyricicoccus;s__Butyricicoccus pullicaecorum	98.66	GTDB
RS.GCF.003460745.1.protein	d__Bacteria;p__Firmicutes_A;c__Clostridia;o__Monoglobales_A;f__UBA1381;g__CAG-41;s__CAG-41 sp900066215	97.99	GTDB
GB.GCA.003134215.1.protein	d__Bacteria;p__Armatimonadota;c__BOG-944;o__Capsulimonadales;f__BOG-944;g__BOG-944;s__BOG-944 sp003134215	88.99	GTDB
GB.GCA.002431715.1.protein	d__Bacteria;p__Armatimonadota;c__UBA5829;o__UBA5829;f__UBA5829;g__UBA5829;s__UBA5829 sp002431715	81.14	GTDB
GB.GCA.002898555.1.protein	d__Bacteria;p__Armatimonadota;c__Fimbriimonadia;o__OS-L;f__GBS-DC;g__HRBIN15;s__HRBIN15 sp002898555	94.91	GTDB
GB.GCA.003577165.1.protein	d__Bacteria;p__Armatimonadota;c__Fimbriimonadia;o__Fimbriimonadales;f__ATM1;g__ATM1;s__ATM1 sp003577165	94.14	GTDB
GB.GCA.002162095.1.protein	d__Bacteria;p__Armatimonadota;c__Fimbriimonadia;o__Fimbriimonadales;f__Fimbriimonadaceae;g__UphvI-Ar2;s__UphvI-Ar2 sp002162095	94.91	GTDB
GB.GCA.002898575.1.protein	d__Bacteria;p__Armatimonadota;c__HRBIN17;o__HRBIN17;f__HRBIN17;g__HRBIN17;s__HRBIN17 sp002898575	91.67	GTDB
RS.GCF.002973605.1.protein	d__Bacteria;p__Armatimonadota;c__Abditibacteria;o__Abditibacteriales;f__Abditibacteriaceae;g__Abditibacterium;s__Abditibacterium utsteinense	92.13	GTDB
GB.GCA.001872605.1.protein	d__Bacteria;p__Armatimonadota;c__Abditibacteria;o__CG2-30-59-28;f__CG2-30-59-28;g__CG2-30-59-28;s__CG2-30-59-28 sp001872605	89.81	GTDB
GB.GCA.002305165.1.protein	d__Bacteria;p__Armatimonadota;c__UBA5377;o__UBA1398;f__UBA1398;g__UBA1398;s__UBA1398 sp002305165	93.52	GTDB
GB.GCA.003170595.1.protein	d__Bacteria;p__Armatimonadota;c__UBA5377;o__UBA5377;f__FEN-943;g__FEN-943;s__FEN-943 sp003170595	88.22	GTDB
GB.GCA.003542955.1.protein	d__Bacteria;p__Armatimonadota;c__UBA5377;o__UBA5377;f__UBA11051;g__UBA11051;s__UBA11051 sp003542955	87	GTDB
RS.GCF.900175965.1.protein	d__Bacteria;p__Actinobacteriota;c__Rubrobacteria;o__Rubrobacterales;f__Rubrobacteraceae;g__Rubrobacter;s__Rubrobacter radiotolerans	98.68	GTDB
GB.GCA.002305585.1.protein	d__Bacteria;p__Actinobacteriota;c__Coriobacteriia;o__Coriobacteriales;f__UBA8131;g__UBA1419;s__UBA1419 sp002305585	89.76	GTDB
RS.GCF.003386795.1.protein	d__Bacteria;p__Actinobacteriota;c__Actinomycetia;o__Propionibacteriales;f__Actinopolymorphaceae;g__Thermasporomyces;s__Thermasporomyces composti	99.71	GTDB
RS.GCF.001660485.1.protein	d__Bacteria;p__Actinobacteriota;c__Actinomycetia;o__Actinomycetales;f__Microbacteriaceae;g__Agromyces;s__Agromyces aureus	100	GTDB
RS.GCF.000701365.1.protein	d__Bacteria;p__Actinobacteriota;c__Actinomycetia;o__Mycobacteriales;f__Geodermatophilaceae;g__Blastococcus_A;s__Blastococcus_A sp000701365	100	GTDB
RS.GCF.002926165.1.protein	d__Bacteria;p__Actinobacteriota;c__Actinomycetia;o__Mycobacteriales;f__Micromonosporaceae;g__Micromonospora;s__Micromonospora chalcea	100	GTDB
GB.GCA.002418265.1.protein	d__Bacteria;p__Actinobacteriota;c__Acidimicrobiia;o__UBA5794;f__UBA5794;g__UBA5794;s__UBA5794 sp002418265	99.15	GTDB
GB.GCA.002450985.1.protein	d__Bacteria;p__Actinobacteriota;c__Acidimicrobiia;o__UBA5794;f__UBA5794;g__UBA6912;s__UBA6912 sp002450985	84.91	GTDB
GB.GCA.002897675.1.protein	d__Bacteria;p__Actinobacteriota;c__Acidimicrobiia;o__UBA5794;f__UBA4744;g__BMS3Bbin01;s__BMS3Bbin01 sp002897675	95.73	GTDB
GB.GCA.003388545.1.protein	d__Bacteria;p__Actinobacteriota;c__Acidimicrobiia;o__UBA5794;f__ZC4RG35;g__MA-ANB-1;s__MA-ANB-1 sp003388545	88.89	GTDB
GB.GCA.003242515.1.protein	d__Bacteria;p__Actinobacteriota;c__Acidimicrobiia;o__UBA5794;f__ZC4RG35;g__ZC4RG35;s__ZC4RG35 sp003242515	92.31	GTDB
GB.GCA.002352645.1.protein	d__Bacteria;p__Actinobacteriota;c__Acidimicrobiia;o__UBA2766;f__UBA2766;g__UBA2766;s__UBA2766 sp002352645	95.73	GTDB
RS.GCF.000949295.1.protein	d__Bacteria;p__Actinobacteriota;c__Acidimicrobiia;o__Acidimicrobiales;f__Acidimicrobiaceae;g__Acidithrix;s__Acidithrix ferrooxidans	98.29	GTDB
GB.GCA.003151475.1.protein	d__Bacteria;p__Actinobacteriota;c__Acidimicrobiia;o__Acidimicrobiales;f__UBA8190;g__Palsa-661;s__Palsa-661 sp003151475	97.91	GTDB
GB.GCA.004366205.1.protein	d__Bacteria;p__Actinobacteriota;c__Acidimicrobiia;o__Acidimicrobiales;f__SIRW01;g__SIRW01;s__SIRW01 sp004366205	98.29	GTDB
GCA.902570085.1.AG-414-N20.genomic	k__Bacteria;p__Actinobacteriota;c__Acidimicrobiia;o__Acidimicrobiales;f__Sva0996_marine_group;g__?;s__?	83	GORG
GB.GCA.002687745.1.protein	d__Bacteria;p__Actinobacteriota;c__Acidimicrobiia;o__Acidimicrobiales;f__MedAcidi-G1;g__UBA3125;s__UBA3125 sp002687745	90.6	GTDB
GB.GCA.002747975.1.protein	d__Bacteria;p__Patescibacteria;c__Gracilibacteria;o__BD1-5;f__UBA2023;g__GCA-2747975;s__GCA-2747975 sp002747975	89.66	GTDB
RS.GCF.002761215.1.protein	d__Bacteria;p__Patescibacteria;c__Gracilibacteria;o__BD1-5;f__UBA6164;g__GN02-872;s__GN02-872 sp002761215	83.71	GTDB
GB.GCA.001818315.1.protein	d__Bacteria;p__Patescibacteria;c__ABY1;o__UBA9570;f__HO2-48-17;g__WO2-43-9;s__WO2-43-9 sp001818315	87.93	GTDB
GB.GCA.003551435.1.protein	d__Bacteria;p__Patescibacteria;c__Paceibacteria;o__Paceibacterales;f__PWPS01;g__PWHW01;s__PWHW01 sp003551435	81.87	GTDB
GB.GCA.001189155.1.protein	d__Bacteria;p__Patescibacteria;c__Paceibacteria;o__UBA9983;f__Zambryskibacteraceae;g__C7867-006;s__C7867-006 sp001189155	84.77	GTDB
GB.GCA.003504275.1.protein	d__Bacteria;p__Patescibacteria;c__Paceibacteria;o__UBA9983;f__UBA12445;g__UBA12445;s__UBA12445 sp003504275	81.17	GTDB
GB.GCA.001898225.1.protein	d__Bacteria;p__Chloroflexota;c__Chloroflexia;o__54-19;f__54-19;g__54-19;s__54-19 sp001898225	95.01	GTDB
GB.GCA.004295045.1.protein	d__Bacteria;p__Chloroflexota;c__Anaerolineae;o__UBA4142;f__UBA4142;g__SHND01;s__SHND01 sp004295045	91.52	GTDB
GB.GCA.001567485.1.protein	d__Bacteria;p__Chloroflexota;c__Anaerolineae;o__SBR1031;f__A4b;g__OLB13;s__OLB13 sp001567485	97.27	GTDB
GB.GCA.001796335.1.protein	d__Bacteria;p__Chloroflexota;c__Anaerolineae;o__Anaerolineales;f__EnvOPS12;g__UBA12087;s__UBA12087 sp001796335	99.09	GTDB
GB.GCA.004377275.1.protein	d__Bacteria;p__Chloroflexota;c__Dehalococcoidia;o__SZUA-161;f__E44-bin15;g__E29-bin15;s__E29-bin15 sp004377275	89.18	GTDB
GB.GCA.003523055.1.protein	d__Bacteria;p__Chloroflexota;c__Dehalococcoidia;o__UBA3495;f__UBA2588;g__UBA2588;s__UBA2588 sp003523055	94.96	GTDB
GCA.902588795.1.AG-439-D18.genomic	k__Bacteria;p__Chloroflexota;c__Chloroflexota_Subdivision_5_(SAR202);o__?;f__?;g__?;s__?	84	GORG
GB.GCA.003228195.2.protein	d__Bacteria;p__Chloroflexota;c__Dehalococcoidia;o__UBA6952;f__QGNO01;g__QGNO01;s__QGNO01 sp003228195	97.19	GTDB
GB.GCA.002711005.1.protein	d__Bacteria;p__Chloroflexota;c__Dehalococcoidia;o__SAR202;f__GCA-002694895;g__GCA-002694895;s__GCA-002694895 sp002711005	83.69	GTDB
GB.GCA.002719675.1.protein	d__Bacteria;p__Chloroflexota;c__Dehalococcoidia;o__SAR202;f__GCA-2719675;g__GCA-2719675;s__GCA-2719675 sp002719675	92.83	GTDB
GB.GCA.002238855.1.protein	d__Bacteria;p__Chloroflexota;c__Dehalococcoidia;o__SAR202;f__UBA11138;g__Bin90;s__Bin90 sp002238855	95.71	GTDB
GB.GCA.002313895.1.protein	d__Bacteria;p__Chloroflexota;c__Dehalococcoidia;o__SAR202;f__UBA11138;g__UBA1123;s__UBA1123 sp002313895	91.64	GTDB
GB.GCA.002328865.1.protein	d__Bacteria;p__Chloroflexota;c__Dehalococcoidia;o__SAR202;f__UBA11138;g__UBA2160;s__UBA2160 sp002328865	95.23	GTDB
GB.GCA.002721445.1.protein	d__Bacteria;p__Chloroflexota;c__Dehalococcoidia;o__SAR202;f__GCA-002723415;g__GCA-002723415;s__GCA-002723415 sp002721445	95.38	GTDB
GB.GCA.002696685.1.protein	d__Bacteria;p__Chloroflexota;c__Dehalococcoidia;o__SAR202;f__UBA826;g__GCA-002712965;s__GCA-002712965 sp002696685	86.93	GTDB
GB.GCA.002717465.1.protein	d__Bacteria;p__Chloroflexota;c__Dehalococcoidia;o__SAR202;f__UBA826;g__GCA-2717465;s__GCA-2717465 sp002717465	90.56	GTDB
GCA.902578465.1.AG-426-M11.genomic	k__Bacteria;p__Chloroflexota;c__Chloroflexota_Subdivision_5_(SAR202);o__?;f__?;g__?;s__?	82	GORG
GB.GCA.002728195.1.protein	d__Bacteria;p__Chloroflexota;c__Dehalococcoidia;o__SAR202;f__UBA826;g__UBA11996;s__UBA11996 sp002728195	92.05	GTDB
GB.GCA.001771535.1.protein	d__Bacteria;p__Margulisbacteria;c__WOR-1;o__XYC2-FULL-46-14;f__XYC2-FULL-37-10;g__XYC2-FULL-37-10;s__XYC2-FULL-37-10 sp001771535	87.18	GTDB
GB.GCA.001771585.1.protein	d__Bacteria;p__Margulisbacteria;c__WOR-1;o__XYC2-FULL-46-14;f__XYC2-FULL-46-14;g__XYC2-FULL-46-14;s__XYC2-FULL-46-14 sp001771585	88.46	GTDB
GB.GCA.001771545.1.protein	d__Bacteria;p__Margulisbacteria;c__WOR-1;o__O2-12-FULL-45-9;f__O2-12-FULL-45-9;g__XYD2-FULL-41-8;s__XYD2-FULL-41-8 sp001771545	88.03	GTDB
GB.GCA.001771575.1.protein	d__Bacteria;p__Margulisbacteria;c__WOR-1;o__O2-12-FULL-45-9;f__XYB2-FULL-48-7;g__XYB2-FULL-45-9;s__XYB2-FULL-45-9 sp001771575	88.46	GTDB
GB.GCA.003242895.1.protein	d__Bacteria;p__Margulisbacteria;c__Riflemargulisbacteria;o__GWF2-39-127;f__GWF2-39-127;g__GWF2-39-127;s__GWF2-39-127 sp003242895	96.58	GTDB
GB.GCA.003864475.1.protein	d__Bacteria;p__Margulisbacteria;c__Termititenacia;o__Termititenacales;f__Termititenacaceae;g__Termititenax;s__Termititenax persephonae	87.07	GTDB
GB.GCA.003265975.1.protein	d__Bacteria;p__Margulisbacteria;c__Marinamargulisbacteria;o__UBA817;f__AAA071-K20;g__AAA071-K20;s__AAA071-K20 sp003265975	84.33	GTDB
GB.GCA.003265885.1.protein	d__Bacteria;p__Margulisbacteria;c__Marinamargulisbacteria;o__UBA817;f__GCA-002719695;g__AG-343-D04;s__AG-343-D04 sp003265885	82.76	GTDB
GB.GCA.002433595.1.protein	d__Bacteria;p__Margulisbacteria;c__Marinamargulisbacteria;o__UBA6595;f__UBA6595;g__UBA6595;s__UBA6595 sp002433595	84.63	GTDB
GB.GCA.002296285.1.protein	d__Bacteria;p__Margulisbacteria;c__Marinamargulisbacteria;o__UBA817;f__UBA817;g__UBA817;s__UBA817 sp002296285	86.4	GTDB
GB.GCA.003503675.1.protein	d__Bacteria;p__Cyanobacteria;c__Sericytochromatia;o__S15B-MN24;f__UBA8530;g__UBA8530;s__UBA8530 sp003503675	84	GTDB
GB.GCA.005110385.1.protein	d__Bacteria;p__Cyanobacteria;c__Vampirovibrionia;o__Caenarcaniphilales;f__LMEP-6097;g__LMEP-6097;s__LMEP-6097 sp005110385	84.53	GTDB
GB.GCA.001899315.1.protein	d__Bacteria;p__Cyanobacteria;c__Vampirovibrionia;o__Obscuribacterales;f__Obscuribacteraceae;g__Obscuribacter;s__Obscuribacter phosphatis	97.44	GTDB
RS.GCF.000011385.1.protein	d__Bacteria;p__Cyanobacteria;c__Cyanobacteriia;o__Gloeobacterales;f__Gloeobacteraceae;g__Gloeobacter;s__Gloeobacter violaceus	99.15	GTDB
RS.GCF.000013205.1.protein	d__Bacteria;p__Cyanobacteria;c__Cyanobacteriia;o__PCC-7336;f__JA-3-3Ab;g__JA-3-3Ab;s__JA-3-3Ab sp000013205	100	GTDB
GB.GCA.003242085.1.protein	d__Bacteria;p__Cyanobacteria;c__Cyanobacteriia;o__Pseudanabaenales;f__Pseudanabaenaceae;g__Pseudanabaena;s__Pseudanabaena frigida	98.82	GTDB
GB.GCA.003249035.1.protein	d__Bacteria;p__Cyanobacteria;c__Cyanobacteriia;o__Pseudanabaenales;f__Pseudanabaenaceae;g__Pseudanabaena;s__Pseudanabaena sp003249035	97.09	GTDB
RS.GCF.002754935.1.protein	d__Bacteria;p__Cyanobacteria;c__Cyanobacteriia;o__Thermosynechococcales;f__Thermosynechococcaceae;g__Synechococcus_A;s__Synechococcus_A lividus	98.86	GTDB
RS.GCF.001939115.1.protein	d__Bacteria;p__Cyanobacteria;c__Cyanobacteriia;o__Neosynechococcales_A;f__Neosynechococcaceae_A;g__GCF-001939115;s__GCF-001939115 sp001939115	97.64	GTDB
RS.GCF.001870905.1.protein	d__Bacteria;p__Cyanobacteria;c__Cyanobacteriia;o__Cyanobacteriales;f__Geitlerinemaceae_A;g__PCC-9228;s__PCC-9228 sp001870905	99.37	GTDB
RS.GCF.000014265.1.protein	d__Bacteria;p__Cyanobacteria;c__Cyanobacteriia;o__Cyanobacteriales;f__Phormidiaceae;g__Trichodesmium;s__Trichodesmium erythraeum	99.71	GTDB
RS.GCF.000317635.1.protein	d__Bacteria;p__Cyanobacteria;c__Cyanobacteriia;o__Cyanobacteriales;f__Rubidibacteraceae;g__Halothece;s__Halothece sp000317635	99.48	GTDB
GB.GCA.000252485.1.protein	d__Bacteria;p__Cyanobacteria;c__Cyanobacteriia;o__Cyanobacteriales;f__Prochloraceae;g__Prochloron;s__Prochloron didemni	98.18	GTDB
RS.GCF.000332035.1.protein	d__Bacteria;p__Cyanobacteria;c__Cyanobacteriia;o__Cyanobacteriales;f__Gloeocapsaceae;g__Gloeocapsa;s__Gloeocapsa sp000332035	98.84	GTDB
RS.GCF.000167195.1.protein	d__Bacteria;p__Cyanobacteria;c__Cyanobacteriia;o__Cyanobacteriales;f__Microcystaceae;g__Crocosphaera;s__Crocosphaera watsonii	99.74	GTDB
RS.GCF.000169335.1.protein	d__Bacteria;p__Cyanobacteria;c__Cyanobacteriia;o__Cyanobacteriales;f__Microcystaceae;g__Crocosphaera;s__Crocosphaera chwakensis	99.78	GTDB
RS.GCF.000017845.1.protein	d__Bacteria;p__Cyanobacteria;c__Cyanobacteriia;o__Cyanobacteriales;f__Microcystaceae;g__Crocosphaera;s__Crocosphaera subtropica	99.96	GTDB
RS.GCF.000010065.1.protein	d__Bacteria;p__Cyanobacteria;c__Cyanobacteriia;o__Synechococcales;f__Synechococcaceae;g__Synechococcus;s__Synechococcus elongatus	99.73	GTDB
GB.GCA.001007665.1.protein	d__Bacteria;p__Cyanobacteria;c__Cyanobacteriia;o__PCC-6307;f__Cyanobiaceae;g__Synechococcus_B;s__Synechococcus_B spongiarum_B	96.06	GTDB
RS.GCF.003011125.1.protein	d__Bacteria;p__Cyanobacteria;c__Cyanobacteriia;o__PCC-6307;f__Cyanobiaceae;g__Synechococcus_D;s__Synechococcus_D lacustris	98.55	GTDB
RS.GCF.003011885.1.protein	d__Bacteria;p__Cyanobacteria;c__Cyanobacteriia;o__PCC-6307;f__Cyanobiaceae;g__Cyanobium_A;s__Cyanobium_A usitatum	99.73	GTDB
GB.GCA.000708525.1.protein	d__Bacteria;p__Cyanobacteria;c__Cyanobacteriia;o__PCC-6307;f__Cyanobiaceae;g__Cyanobium;s__Cyanobium sp000708525	98.51	GTDB
RS.GCF.000316515.1.protein	d__Bacteria;p__Cyanobacteria;c__Cyanobacteriia;o__PCC-6307;f__Cyanobiaceae;g__Cyanobium;s__Cyanobium gracile	99.73	GTDB
RS.GCF.003003925.1.protein	d__Bacteria;p__Cyanobacteria;c__Cyanobacteriia;o__PCC-6307;f__Cyanobiaceae;g__Cyanobium;s__Cyanobium minutissimum	100	GTDB
RS.GCF.000011485.1.protein	d__Bacteria;p__Cyanobacteria;c__Cyanobacteriia;o__PCC-6307;f__Cyanobiaceae;g__Prochlorococcus_C;s__Prochlorococcus_C marinus_B	99.46	GTDB
RS.GCF.000018585.1.protein	d__Bacteria;p__Cyanobacteria;c__Cyanobacteriia;o__PCC-6307;f__Cyanobiaceae;g__Prochlorococcus_D;s__Prochlorococcus_D marinus_B	99.73	GTDB
RS.GCF.000012465.1.protein	d__Bacteria;p__Cyanobacteria;c__Cyanobacteriia;o__PCC-6307;f__Cyanobiaceae;g__Prochlorococcus_B;s__Prochlorococcus_B marinus_B	99.45	GTDB
GB.GCA.003279655.1.protein	d__Bacteria;p__Cyanobacteria;c__Cyanobacteriia;o__PCC-6307;f__Cyanobiaceae;g__Prochlorococcus_B;s__Prochlorococcus_B sp003279655	89.8	GTDB
RS.GCF.000015665.1.protein	d__Bacteria;p__Cyanobacteria;c__Cyanobacteriia;o__PCC-6307;f__Cyanobiaceae;g__Prochlorococcus_A;s__Prochlorococcus_A marinus_P	100	GTDB
RS.GCF.000012645.1.protein	d__Bacteria;p__Cyanobacteria;c__Cyanobacteriia;o__PCC-6307;f__Cyanobiaceae;g__Prochlorococcus_A;s__Prochlorococcus_A marinus_L	99.73	GTDB
RS.GCF.000015965.1.protein	d__Bacteria;p__Cyanobacteria;c__Cyanobacteriia;o__PCC-6307;f__Cyanobiaceae;g__Prochlorococcus_A;s__Prochlorococcus_A marinus_E	99.46	GTDB
RS.GCF.000018065.1.protein	d__Bacteria;p__Cyanobacteria;c__Cyanobacteriia;o__PCC-6307;f__Cyanobiaceae;g__Prochlorococcus_A;s__Prochlorococcus_A marinus_A	99.73	GTDB
RS.GCF.004209775.1.protein	d__Bacteria;p__Cyanobacteria;c__Cyanobacteriia;o__PCC-6307;f__Cyanobiaceae;g__Synechococcus_C;s__Synechococcus_C sp004209775	100	GTDB
RS.GCF.000153825.1.protein	d__Bacteria;p__Cyanobacteria;c__Cyanobacteriia;o__PCC-6307;f__Cyanobiaceae;g__Synechococcus_C;s__Synechococcus_C sp000153825	99.73	GTDB
RS.GCF.000014585.1.protein	d__Bacteria;p__Cyanobacteria;c__Cyanobacteriia;o__PCC-6307;f__Cyanobiaceae;g__Synechococcus_C;s__Synechococcus_C sp000014585	99.73	GTDB
RS.GCF.000063505.1.protein	d__Bacteria;p__Cyanobacteria;c__Cyanobacteriia;o__PCC-6307;f__Cyanobiaceae;g__Synechococcus_C;s__Synechococcus_C sp000063505	99.18	GTDB
RS.GCF.000195975.1.protein	d__Bacteria;p__Cyanobacteria;c__Cyanobacteriia;o__PCC-6307;f__Cyanobiaceae;g__Synechococcus_E;s__Synechococcus_E sp000195975	99.46	GTDB
RS.GCF.000153805.1.protein	d__Bacteria;p__Cyanobacteria;c__Cyanobacteriia;o__PCC-6307;f__Cyanobiaceae;g__Synechococcus_E;s__Synechococcus_E sp000153805	99.46	GTDB
RS.GCF.000737595.1.protein	d__Bacteria;p__Cyanobacteria;c__Cyanobacteriia;o__PCC-6307;f__Cyanobiaceae;g__Synechococcus_E;s__Synechococcus_E sp000737595	100	GTDB
RS.GCF.000012625.1.protein	d__Bacteria;p__Cyanobacteria;c__Cyanobacteriia;o__PCC-6307;f__Cyanobiaceae;g__Synechococcus_E;s__Synechococcus_E sp000012625	99.73	GTDB
RS.GCF.900474085.1.protein	d__Bacteria;p__Cyanobacteria;c__Cyanobacteriia;o__PCC-6307;f__Cyanobiaceae;g__Synechococcus_E;s__Synechococcus_E sp002724845	99.73	GTDB
GB.GCA.004297825.1.protein	d__Bacteria;p__Spirochaetota;c__UBA4802;o__UBA4802;f__UBA5368;g__FW300-bin19;s__FW300-bin19 sp004297825	94.32	GTDB
GB.GCA.003695005.1.protein	d__Bacteria;p__Spirochaetota;c__Leptospirae;o__Turneriellales;f__J094;g__J094;s__J094 sp003695005	80.27	GTDB
RS.GCF.000017685.1.protein	d__Bacteria;p__Spirochaetota;c__Leptospirae;o__Leptospirales;f__Leptospiraceae;g__Leptospira_A;s__Leptospira_A biflexa	100	GTDB
RS.GCF.000243335.1.protein	d__Bacteria;p__Spirochaetota;c__Leptospirae;o__Leptospirales;f__Leptonemataceae;g__Leptonema;s__Leptonema illini	100	GTDB
GB.GCA.001829155.1.protein	d__Bacteria;p__Spirochaetota;c__UBA6919;o__GWB1-36-13;f__GWB1-36-13;g__GWB1-36-13;s__GWB1-36-13 sp001829155	90.38	GTDB
GB.GCA.002450905.1.protein	d__Bacteria;p__Spirochaetota;c__UBA6919;o__UBA6919;f__UBA6919;g__UBA6919;s__UBA6919 sp002450905	96.4	GTDB
GB.GCA.001829125.1.protein	d__Bacteria;p__Spirochaetota;c__GWE2-31-10;o__GWE2-31-10;f__GWE2-31-10;g__GWC1-27-15;s__GWC1-27-15 sp001829125	89.07	GTDB
GB.GCA.002238925.1.protein	d__Bacteria;p__Spirochaetota;c__Spirochaetia;o__Spirochaetales;f__Bin103;g__Bin103;s__Bin103 sp002238925	94.8	GTDB
GB.GCA.002307015.1.protein	d__Bacteria;p__Spirochaetota;c__Spirochaetia;o__Treponematales;f__UBA1318;g__UBA1318;s__UBA1318 sp002307015	81.24	GTDB
RS.GCF.000219725.1.protein	d__Bacteria;p__Spirochaetota;c__Spirochaetia;o__Treponematales;f__Treponemataceae_B;g__Treponema_G;s__Treponema_G caldarium	98.86	GTDB
GB.GCA.001829185.1.protein	d__Bacteria;p__Spirochaetota;c__Spirochaetia;o__Treponematales;f__UBA12059;g__UBA12059;s__UBA12059 sp001829185	97.7	GTDB
RS.GCF.000758165.1.protein	d__Bacteria;p__Spirochaetota;c__Spirochaetia;o__Spirochaetales;f__Salinispiraceae;g__Spirochaeta_D;s__Spirochaeta_D lutea	99.97	GTDB
GB.GCA.003641695.1.protein	d__Bacteria;p__Spirochaetota;c__Spirochaetia;o__Spirochaetales;f__B11-G9;g__B11-G9;s__B11-G9 sp003641695	92.51	GTDB
RS.GCF.000378205.1.protein	d__Bacteria;p__Spirochaetota;c__Spirochaetia;o__Spirochaetales;f__Sediminispirochaetaceae;g__Sediminispirochaeta;s__Sediminispirochaeta bajacaliforniensis	97.7	GTDB
GB.GCA.007116075.1.protein	d__Bacteria;p__Spirochaetota;c__Spirochaetia;o__Spirochaetales;f__PWKH01;g__PWKH01;s__PWKH01 sp007116075	90.91	GTDB
RS.GCF.000190435.1.protein	d__Bacteria;p__Spirochaetota;c__Spirochaetia;o__Sphaerochaetales;f__Sphaerochaetaceae;g__Sphaerochaeta;s__Sphaerochaeta globosa	97.73	GTDB
GB.GCA.003695705.1.protein	d__Bacteria;p__Planctomycetota;c__J058;o__J058;f__J058;g__J058;s__J058 sp003695705	89.25	GTDB
GB.GCA.002684655.1.protein	d__Bacteria;p__Planctomycetota;c__UBA1135;o__UBA2386;f__UBA2386;g__GCA-2684655;s__GCA-2684655 sp002684655	93.18	GTDB
GB.GCA.002748355.1.protein	d__Bacteria;p__Planctomycetota;c__UBA1135;o__UBA2386;f__GCA-002748355;g__GCA-2748355;s__GCA-2748355 sp002748355	91.4	GTDB
GB.GCA.002685965.1.protein	d__Bacteria;p__Planctomycetota;c__UBA1135;o__UBA2386;f__GCA-002748355;g__GCA-2685965;s__GCA-2685965 sp002685965	89.08	GTDB
GB.GCA.004295085.1.protein	d__Bacteria;p__Planctomycetota;c__UBA1135;o__UBA1135;f__UBA1135;g__SHNF01;s__SHNF01 sp004295085	95.16	GTDB
GB.GCA.002705055.1.protein	d__Bacteria;p__Planctomycetota;c__UBA1135;o__UBA1135;f__UBA1135;g__GCA-2705055;s__GCA-2705055 sp002705055	95.16	GTDB
GB.GCA.002746235.1.protein	d__Bacteria;p__Planctomycetota;c__UBA1135;o__UBA1135;f__UBA1135;g__GCA-2746235;s__GCA-2746235 sp002746235	95.96	GTDB
GB.GCA.003696625.1.protein	d__Bacteria;p__Planctomycetota;c__UBA1135;o__UBA1135;f__UBA1135;g__J029;s__J029 sp003696625	92.47	GTDB
GB.GCA.002500505.1.protein	d__Bacteria;p__Planctomycetota;c__UBA1135;o__UBA1135;f__UBA1135;g__UBA7888;s__UBA7888 sp002500505	94.89	GTDB
GB.GCA.002683825.1.protein	d__Bacteria;p__Planctomycetota;c__UBA1135;o__UBA1135;f__GCA-002686595;g__GCA-2683825;s__GCA-2683825 sp002683825	97.85	GTDB
GB.GCA.004296785.1.protein	d__Bacteria;p__Planctomycetota;c__UBA1135;o__UBA1135;f__GCA-002686595;g__GW928-bin9;s__GW928-bin9 sp004296785	85.13	GTDB
GB.GCA.005799545.1.protein	d__Bacteria;p__Planctomycetota;c__UBA1135;o__UBA1135;f__GCA-002686595;g__SYGM01;s__SYGM01 sp005799545	80.11	GTDB
GB.GCA.002686265.1.protein	d__Bacteria;p__Planctomycetota;c__UBA1135;o__UBA1135;f__GCA-002686595;g__GCA-2686265;s__GCA-2686265 sp002686265	97.85	GTDB
GB.GCA.002686945.1.protein	d__Bacteria;p__Planctomycetota;c__UBA1135;o__UBA1135;f__GCA-002686595;g__GCA-2686945;s__GCA-2686945 sp002686945	88.71	GTDB
GB.GCA.002686595.1.protein	d__Bacteria;p__Planctomycetota;c__UBA1135;o__UBA1135;f__GCA-002686595;g__GCA-2686595;s__GCA-2686595 sp002686595	88.17	GTDB
GB.GCA.002787155.1.protein	d__Bacteria;p__Omnitrophota;c__Omnitrophia;o__Omnitrophales;f__1-14-0-20-45-26;g__1-14-0-20-45-26;s__1-14-0-20-45-26 sp002787155	96.77	GTDB
GB.GCA.001804285.1.protein	d__Bacteria;p__Omnitrophota;c__Omnitrophia;o__Omnitrophales;f__2-12-FULL-44-17;g__2-12-FULL-44-17;s__2-12-FULL-44-17 sp001804285	94.62	GTDB
GB.GCA.002787095.1.protein	d__Bacteria;p__Omnitrophota;c__Koll11;o__1-14-0-20-64-10;f__1-14-0-20-64-10;g__1-14-0-20-64-10;s__1-14-0-20-64-10 sp002787095	83.87	GTDB
GB.GCA.002771475.1.protein	d__Bacteria;p__Omnitrophota;c__Koll11;o__UBA10183;f__UBA10183;g__UBA10183;s__UBA10183 sp002771475	89.25	GTDB
GB.GCA.003141835.1.protein	d__Bacteria;p__Omnitrophota;c__Koll11;o__UBA6215;f__UBA6215;g__2-02-FULL-50-19;s__2-02-FULL-50-19 sp003141835	94.27	GTDB
GB.GCA.002780005.1.protein	d__Bacteria;p__Omnitrophota;c__Koll11;o__UBA1560;f__0-14-0-80-42-15;g__0-14-0-80-42-15;s__0-14-0-80-42-15 sp002780005	91.94	GTDB
GB.GCA.001804165.1.protein	d__Bacteria;p__Omnitrophota;c__Koll11;o__UBA1560;f__2-01-FULL-45-10;g__2-01-FULL-45-10-A;s__2-01-FULL-45-10-A sp001804165	81.87	GTDB
GB.GCA.003645805.1.protein	d__Bacteria;p__Omnitrophota;c__4484-213;o__4484-213;f__4484-213;g__B17-G2;s__B17-G2 sp003645805	90.26	GTDB
GB.GCA.003644445.1.protein	d__Bacteria;p__Omnitrophota;c__Koll11;o__4484-171;f__B32-G15;g__B32-G15;s__B32-G15 sp003644445	81.18	GTDB
GB.GCA.003154195.1.protein	d__Bacteria;p__Omnitrophota;c__Koll11;o__4484-171;f__4484-171;g__Fen-1317;s__Fen-1317 sp003154195	90.94	GTDB
GB.GCA.002796125.1.protein	d__Bacteria;p__Omnitrophota;c__Koll11;o__1-14-0-20-42-13;f__1-14-0-20-42-13;g__1-14-0-20-42-13;s__1-14-0-20-42-13 sp002796125	89.36	GTDB
GB.GCA.003598135.1.protein	d__Bacteria;p__Omnitrophota;c__Koll11;o__GIF10;f__UBA6249;g__SURF-25;s__SURF-25 sp003598135	87.03	GTDB
GB.GCA.002753745.1.protein	d__Bacteria;p__Omnitrophota;c__Koll11;o__UBA10015;f__GCA-002753745;g__GCA-2753745;s__GCA-2753745 sp002753745	84.26	GTDB
GB.GCA.003522725.1.protein	d__Bacteria;p__Omnitrophota;c__Koll11;o__UBA10015;f__Kpj58rc;g__UBA10015;s__UBA10015 sp003522725	89	GTDB
RS.GCF.000204255.1.protein	d__Bacteria;p__Verrucomicrobiota_A;c__Chlamydiia;o__Chlamydiales;f__Chlamydiaceae;g__Chlamydophila;s__Chlamydophila psittaci	97.89	GTDB
GB.GCA.002405835.1.protein	d__Bacteria;p__Verrucomicrobiota;c__Lentisphaeria;o__Victivallales;f__UBA1829;g__UBA1829;s__UBA1829 sp002405835	93.21	GTDB
RS.GCF.001017655.1.protein	d__Bacteria;p__Verrucomicrobiota;c__Kiritimatiellae;o__Kiritimatiellales;f__Kiritimatiellaceae;g__Kiritimatiella;s__Kiritimatiella glycovorans	92.74	GTDB
GB.GCA.003566475.1.protein	d__Bacteria;p__Verrucomicrobiota;c__Kiritimatiellae;o__SS1-B-03-39;f__PXDE01;g__PXDE01;s__PXDE01 sp003566475	89.11	GTDB
GB.GCA.002448475.1.protein	d__Bacteria;p__Verrucomicrobiota;c__Kiritimatiellae;o__RFP12;f__UBA3636;g__UBA3636;s__UBA3636 sp002448475	88.1	GTDB
GB.GCA.001803315.1.protein	d__Bacteria;p__Verrucomicrobiota;c__Kiritimatiellae;o__UBA8416;f__YA12-FULL-60-10;g__YA12-FULL-60-10;s__YA12-FULL-60-10 sp001803315	87.84	GTDB
GB.GCA.001872735.1.protein	d__Bacteria;p__Verrucomicrobiota;c__Verrucomicrobiae;o__Opitutales;f__CG1-02-43-26;g__CG1-02-43-26;s__CG1-02-43-26 sp001872735	95.27	GTDB
GB.GCA.002500665.1.protein	d__Bacteria;p__Verrucomicrobiota;c__Verrucomicrobiae;o__Opitutales;f__MB11C04;g__MB11C04;s__MB11C04 sp002500665	96.96	GTDB
GB.GCA.002422425.1.protein	d__Bacteria;p__Verrucomicrobiota;c__Verrucomicrobiae;o__Verrucomicrobiales;f__DEV007;g__Arctic95D-9;s__Arctic95D-9 sp002422425	97.62	GTDB
GB.GCA.002452515.1.protein	d__Bacteria;p__Verrucomicrobiota;c__Verrucomicrobiae;o__Chthoniobacterales;f__UBA6821;g__UBA6821;s__UBA6821 sp002452515	90.17	GTDB
GB.GCA.003695015.1.protein	d__Bacteria;p__Verrucomicrobiota;c__Verrucomicrobiae;o__Pedosphaerales;f__J093;g__J093;s__J093 sp003695015	80.36	GTDB
GB.GCA.002690655.1.protein	d__Bacteria;p__Verrucomicrobiota;c__Verrucomicrobiae;o__Pedosphaerales;f__AAA164-E04;g__AAA164-E04;s__AAA164-E04 sp002690655	86.49	GTDB
GB.GCA.002715965.1.protein	d__Bacteria;p__Verrucomicrobiota;c__Verrucomicrobiae;o__Pedosphaerales;f__GCA-2715965;g__GCA-2715965;s__GCA-2715965 sp002715965	95.27	GTDB
GB.GCA.003219345.1.protein	d__Bacteria;p__Verrucomicrobiota;c__Verrucomicrobiae;o__Pedosphaerales;f__AV2;g__AV2;s__AV2 sp003219345	89.13	GTDB
GB.GCA.005809105.1.protein	d__Bacteria;p__Verrucomicrobiota;c__Verrucomicrobiae;o__Pedosphaerales;f__UBA1100;g__SYLI01;s__SYLI01 sp005809105	95.63	GTDB
GB.GCA.002780205.1.protein	d__Bacteria;p__Elusimicrobiota;c__UBA8919;o__UBA8919;f__UBA8919;g__UBA8919;s__UBA8919 sp002780205	91.13	GTDB
GB.GCA.001871125.1.protein	d__Bacteria;p__Elusimicrobiota;c__Endomicrobia_A;o__CG1-02-37-114;f__CG1-02-37-114;g__CG1-02-37-114;s__CG1-02-37-114 sp001871125	95.51	GTDB
GB.GCA.001800285.1.protein	d__Bacteria;p__Elusimicrobiota;c__Endomicrobia_A;o__CG1-02-37-114;f__XYA2-FULL-39-19;g__XYA2-FULL-39-19;s__XYA2-FULL-39-19 sp001800285	94.38	GTDB
GB.GCA.002841695.1.protein	d__Bacteria;p__Elusimicrobiota;c__Endomicrobia;o__PHAN01;f__PHAN01;g__PHAN01;s__PHAN01 sp002841695	96.63	GTDB
RS.GCF.002355835.1.protein	d__Bacteria;p__Elusimicrobiota;c__Endomicrobia;o__Endomicrobiales;f__Endomicrobiaceae;g__Endomicrobium_A;s__Endomicrobium_A trichonymphae	96.63	GTDB
GB.GCA.001800315.1.protein	d__Bacteria;p__Elusimicrobiota;c__Endomicrobia;o__Endomicrobiales;f__XYA2-FULL-47-53;g__XYA2-FULL-47-53;s__XYA2-FULL-47-53 sp001800315	96.56	GTDB
GB.GCA.003452935.1.protein	d__Bacteria;p__Elusimicrobiota;c__Elusimicrobia;o__UBA1565;f__UBA9628;g__UBA9628;s__UBA9628 sp003452935	95.51	GTDB
GB.GCA.001799575.1.protein	d__Bacteria;p__Elusimicrobiota;c__Elusimicrobia;o__Elusimicrobiales;f__UBA9959;g__YA12-FULL-51-18;s__YA12-FULL-51-18 sp001799575	96.63	GTDB
GB.GCA.001800075.1.protein	d__Bacteria;p__Elusimicrobiota;c__Elusimicrobia;o__2-01-FULL-59-12;f__2-01-FULL-59-12;g__2-01-FULL-59-12;s__2-01-FULL-59-12 sp001800075	88.76	GTDB
GB.GCA.003140895.1.protein	d__Bacteria;p__Elusimicrobiota;c__Elusimicrobia;o__F11;f__F11;g__FEN-1177;s__FEN-1177 sp003140895	90.64	GTDB
GB.GCA.001800095.1.protein	d__Bacteria;p__Elusimicrobiota;c__Elusimicrobia;o__2-02-FULL-39-32;f__2-01-FULL-60-11;g__2-01-FULL-64-13;s__2-01-FULL-64-13 sp001800095	82.02	GTDB
GB.GCA.001800135.1.protein	d__Bacteria;p__Elusimicrobiota;c__Elusimicrobia;o__2-02-FULL-39-32;f__2-02-FULL-39-32;g__2-02-FULL-39-32;s__2-02-FULL-39-32 sp001800135	94.38	GTDB
GB.GCA.001509335.1.protein	d__Bacteria;p__Marinisomatota;c__AB16;o__AB16;f__46-47;g__46-47;s__46-47 sp001509335	86.81	GTDB
GB.GCA.003645825.1.protein	d__Bacteria;p__Marinisomatota;c__UBA2242;o__UBA2242;f__B5-G15;g__B5-G15;s__B5-G15 sp003645825	82.42	GTDB
GB.GCA.002347855.1.protein	d__Bacteria;p__Marinisomatota;c__UBA2242;o__UBA2242;f__UBA2242;g__UBA2242;s__UBA2242 sp002347855	97.8	GTDB
GB.GCA.002689995.1.protein	d__Bacteria;p__Marinisomatota;c__Marinisomatia;o__SCGC-AAA003-L08;f__GCA-2689995;g__GCA-2689995;s__GCA-2689995 sp002689995	95.6	GTDB
GB.GCA.002717625.1.protein	d__Bacteria;p__Marinisomatota;c__Marinisomatia;o__SCGC-AAA003-L08;f__GCA-002707645;g__GCA-2717625;s__GCA-2717625 sp002717625	87.91	GTDB
GB.GCA.002705575.1.protein	d__Bacteria;p__Marinisomatota;c__Marinisomatia;o__SCGC-AAA003-L08;f__GCA-002719095;g__GCA-002719095;s__GCA-002719095 sp002705575	92.31	GTDB
GB.GCA.002703645.1.protein	d__Bacteria;p__Marinisomatota;c__Marinisomatia;o__SCGC-AAA003-L08;f__TMED161;g__TMED161;s__TMED161 sp002703645	84.62	GTDB
GB.GCA.002329125.1.protein	d__Bacteria;p__Marinisomatota;c__Marinisomatia;o__Marinisomatales;f__S15-B10;g__UBA2125;s__UBA2125 sp002329125	80.7	GTDB
GB.GCA.002471705.1.protein	d__Bacteria;p__Marinisomatota;c__Marinisomatia;o__Marinisomatales;f__S15-B10;g__UBA2146;s__UBA2146 sp002471705	85.65	GTDB
GCA.902538565.1.AG-899-G06.genomic	k__Bacteria;p__Marinisomatota_(SAR406_clade);c__?;o__?;f__?;g__?;s__?	90	GORG
GCA.902629855.1.AH-324-M03.genomic	k__Bacteria;p__Marinisomatota_(SAR406_clade);c__?;o__?;f__?;g__?;s__?	90	GORG
GB.GCA.001577055.1.protein	d__Bacteria;p__Marinisomatota;c__Marinisomatia;o__Marinisomatales;f__TCS56;g__TCS56;s__TCS56 sp001577055	92.86	GTDB
GB.GCA.002701785.1.protein	d__Bacteria;p__Marinisomatota;c__Marinisomatia;o__Marinisomatales;f__TCS55;g__GCA-002701945;s__GCA-002701945 sp002701785	89.01	GTDB
GCA.902615915.1.AG-892-A09.genomic	k__Bacteria;p__Marinisomatota_(SAR406_clade);c__?;o__?;f__?;g__?;s__?	89	GORG
GB.GCA.002724735.1.protein	d__Bacteria;p__Marinisomatota;c__Marinisomatia;o__Marinisomatales;f__TCS55;g__TMED108;s__TMED108 sp002724735	90.11	GTDB
RS.GCF.001535965.1.protein	d__Bacteria;p__Bacteroidota;c__Kryptonia;o__Kryptoniales;f__Kryptoniaceae;g__Kryptonium;s__Kryptonium thompsoni	89.42	GTDB
GB.GCA.001803165.1.protein	d__Bacteria;p__Bacteroidota;c__Ignavibacteria;o__Ignavibacteriales;f__Melioribacteraceae;g__XYB12-FULL-38-5;s__XYB12-FULL-38-5 sp001803165	100	GTDB
GB.GCA.001899175.1.protein	d__Bacteria;p__Bacteroidota;c__Kapabacteria;o__Kapabacteriales;f__Kapabacteriaceae;g__Kapabacteria;s__Kapabacteria thiocyanatum	96.99	GTDB
GB.GCA.004292595.1.protein	d__Bacteria;p__Bacteroidota;c__Kapabacteria;o__Kapabacteriales;f__UBA4661;g__PH2015;s__PH2015 sp004292595	93.44	GTDB
RS.GCF.003353065.1.protein	d__Bacteria;p__Bacteroidota;c__Rhodothermia;o__Balneolales;f__PXAI01;g__Cyclonatronum;s__Cyclonatronum proteinivorum	97.54	GTDB
RS.GCF.003285105.1.protein	d__Bacteria;p__Bacteroidota;c__Rhodothermia;o__Rhodothermales;f__MEBICO9517;g__MEBICO9517;s__MEBICO9517 sp003285105	100	GTDB
RS.GCF.000430505.1.protein	d__Bacteria;p__Bacteroidota;c__Bacteroidia;o__Cytophagales;f__Microscillaceae;g__Eisenibacter;s__Eisenibacter elegans	99.09	GTDB
RS.GCF.000014145.1.protein	d__Bacteria;p__Bacteroidota;c__Bacteroidia;o__Cytophagales;f__Cytophagaceae;g__Cytophaga;s__Cytophaga hutchinsonii	100	GTDB
RS.GCF.001611675.1.protein	d__Bacteria;p__Bacteroidota;c__Bacteroidia;o__Cytophagales;f__Hymenobacteraceae;g__Pontibacter;s__Pontibacter akesuensis	100	GTDB
RS.GCF.000275825.1.protein	d__Bacteria;p__Bacteroidota;c__Bacteroidia;o__Chitinophagales;f__Saprospiraceae;g__Saprospira;s__Saprospira grandis_A	100	GTDB
GB.GCA.001897535.1.protein	d__Bacteria;p__Bacteroidota;c__Bacteroidia;o__Chitinophagales;f__LD1;g__UBA7692;s__UBA7692 sp001897535	98.11	GTDB
GB.GCA.002483345.1.protein	d__Bacteria;p__Bacteroidota;c__Bacteroidia;o__UBA7662;f__UBA7662;g__UBA7662;s__UBA7662 sp002483345	98.1	GTDB
GB.GCA.001769385.1.protein	d__Bacteria;p__Bacteroidota;c__Bacteroidia;o__AKYH767;f__2-12-FULL-35-15;g__2-12-FULL-35-15;s__2-12-FULL-35-15 sp001769385	98.57	GTDB
GB.GCA.007119395.1.protein	d__Bacteria;p__Bacteroidota;c__Bacteroidia;o__Bacteroidales;f__PWNQ01;g__SKPS01;s__SKPS01 sp007119395	83.17	GTDB
GB.GCA.002393195.1.protein	d__Bacteria;p__Bacteroidota;c__Bacteroidia;o__Bacteroidales;f__UBA3824;g__UBA3824;s__UBA3824 sp002393195	93.36	GTDB
GB.GCA.003851245.1.protein	d__Bacteria;p__Bacteroidota;c__Bacteroidia;o__Bacteroidales;f__Azobacteroidaceae;g__BHEP01;s__BHEP01 sp003851245	98.91	GTDB
GB.GCA.900319235.1.protein	d__Bacteria;p__Bacteroidota;c__Bacteroidia;o__Bacteroidales;f__UBA3663;g__UBA3663;s__UBA3663 sp900319235	90.28	GTDB
RS.GCF.003633715.1.protein	d__Bacteria;p__Aquificota;c__Desulfurobacteriia;o__Desulfurobacteriales;f__Desulfurobacteriaceae;g__Thermovibrio;s__Thermovibrio guaymasensis	98.95	GTDB
RS.GCF.000021545.1.protein	d__Bacteria;p__Aquificota;c__Aquificae;o__Hydrogenothermales;f__Hydrogenothermaceae;g__Sulfurihydrogenibium;s__Sulfurihydrogenibium azorense	99.39	GTDB
GB.GCA.003972855.1.protein	d__Bacteria;p__Aquificota;c__Aquificae;o__Aquificales;f__QOAS01;g__QOAS01;s__QOAS01 sp003972855	86.09	GTDB
RS.GCF.003664005.1.protein	d__Bacteria;p__Aquificota;c__Aquificae;o__Aquificales;f__Aquificaceae;g__Hydrogenivirga;s__Hydrogenivirga caldilitoris	99.59	GTDB
RS.GCF.000020785.1.protein	d__Bacteria;p__Aquificota;c__Aquificae;o__Aquificales;f__Hydrogenobaculaceae;g__Hydrogenobaculum;s__Hydrogenobaculum sp000020785	100	GTDB
RS.GCF.000517565.1.protein	d__Bacteria;p__Campylobacterota;c__Desulfurellia;o__Desulfurellales;f__Desulfurellaceae;g__Desulfurella;s__Desulfurella acetivorans	98.77	GTDB
RS.GCF.000021725.1.protein	d__Bacteria;p__Campylobacterota;c__Campylobacteria;o__Nautiliales;f__Nautiliaceae;g__Nautilia;s__Nautilia profundicola	99.59	GTDB
RS.GCF.000010325.1.protein	d__Bacteria;p__Campylobacterota;c__Campylobacteria;o__Campylobacterales;f__Nitratiruptoraceae;g__Nitratiruptor;s__Nitratiruptor sp000010325	98.78	GTDB
GB.GCA.003945285.1.protein	d__Bacteria;p__Campylobacterota;c__Campylobacteria;o__Campylobacterales;f__Hydrogenimonadaceae;g__Hydrogenimonas;s__Hydrogenimonas sp003945285	99.39	GTDB
RS.GCF.900187115.1.protein	d__Bacteria;p__Campylobacterota;c__Campylobacteria;o__Campylobacterales;f__Arcobacteraceae;g__Aliarcobacter;s__Aliarcobacter butzleri	100	GTDB
GB.GCA.002424475.1.protein	d__Bacteria;p__Campylobacterota;c__Campylobacteria;o__Campylobacterales;f__Sulfurovaceae;g__BN30871;s__BN30871 sp002424475	99.59	GTDB
RS.GCF.000147355.1.protein	d__Bacteria;p__Campylobacterota;c__Campylobacteria;o__Campylobacterales;f__Sulfurimonadaceae;g__Sulfurimonas;s__Sulfurimonas autotrophica	99.18	GTDB
GB.GCA.000276965.1.protein	d__Bacteria;p__Campylobacterota;c__Campylobacteria;o__Campylobacterales;f__Thiovulaceae;g__Thiovulum;s__Thiovulum sp000276965	96.14	GTDB
RS.GCF.900637395.1.protein	d__Bacteria;p__Campylobacterota;c__Campylobacteria;o__Campylobacterales;f__Campylobacteraceae;g__Campylobacter_D;s__Campylobacter_D upsaliensis	99.69	GTDB
RS.GCF.000024885.1.protein	d__Bacteria;p__Campylobacterota;c__Campylobacteria;o__Campylobacterales;f__Sulfurospirillaceae;g__Sulfurospirillum;s__Sulfurospirillum deleyianum	99.87	GTDB
RS.GCF.000259255.1.protein	d__Bacteria;p__Campylobacterota;c__Campylobacteria;o__Campylobacterales;f__Helicobacteraceae;g__Helicobacter;s__Helicobacter cetorum_B	99.94	GTDB
GB.GCA.003561815.1.protein	d__Bacteria;p__Campylobacterota;c__Campylobacteria;o__Campylobacterales;f__SZUA-545;g__CSSED11-302;s__CSSED11-302 sp003561815	89.35	GTDB
GB.GCA.002428055.1.protein	d__Bacteria;p__Campylobacterota;c__Campylobacteria;o__Campylobacterales;f__UBA6016;g__UBA6016;s__UBA6016 sp002428055	88.64	GTDB
GB.GCA.002402325.1.protein	d__Bacteria;p__Acidobacteriota;c__UBA4820;o__UBA4820;f__UBA4820;g__UBA4820;s__UBA4820 sp002402325	91.83	GTDB
RS.GCF.000428885.1.protein	d__Bacteria;p__Acidobacteriota;c__Holophagae;o__Holophagales;f__Holophagaceae;g__Geothrix;s__Geothrix fermentans	99.12	GTDB
GB.GCA.003650445.1.protein	d__Bacteria;p__Acidobacteriota;c__Holophagae;o__UM-FILTER-49-7;f__UM-FILTER-49-7;g__UM-FILTER-49-7;s__UM-FILTER-49-7 sp003650445	80	GTDB
GB.GCA.002898535.1.protein	d__Bacteria;p__Acidobacteriota;c__HRBIN11;o__HRBIN11;f__HRBIN11;g__HRBIN11;s__HRBIN11 sp002898535	94.44	GTDB
GB.GCA.003141555.1.protein	d__Bacteria;p__Acidobacteriota;c__Aminicenantia;o__Aminicenantales;f__UBA4085;g__FEN-413;s__FEN-413 sp003141555	93.85	GTDB
GB.GCA.002010665.1.protein	d__Bacteria;p__Acidobacteriota;c__Aminicenantia;o__JdFR-78;f__JdFR-78;g__JdFR-78;s__JdFR-78 sp002010665	93.85	GTDB
GB.GCA.005223145.1.protein	d__Bacteria;p__Acidobacteriota;c__B3-B38;o__B3-B38;f__B3-B38;g__B3-B38;s__B3-B38 sp005223145	87.18	GTDB
GB.GCA.002722645.1.protein	d__Bacteria;p__Acidobacteriota;c__UBA890;o__UBA890;f__UBA890;g__UBA890;s__UBA890 sp002722645	83.64	GTDB
GB.GCA.003223145.1.protein	d__Bacteria;p__Acidobacteriota;c__Mor1;o__Gp22-AA2;f__Gp22-AA2;g__Gp22-AA3;s__Gp22-AA3 sp003223145	87.39	GTDB
GB.GCA.001767495.1.protein	d__Bacteria;p__Acidobacteriota;c__Vicinamibacteria;o__Vicinamibacterales;f__UBA2999;g__2-12-FULL-65-11;s__2-12-FULL-65-11 sp001767495	94.59	GTDB
GB.GCA.003223555.1.protein	d__Bacteria;p__Acidobacteriota;c__Vicinamibacteria_A;o__Fen-336;f__Fen-336;g__AA32;s__AA32 sp003223555	91.36	GTDB
GB.GCA.004356105.1.protein	d__Bacteria;p__Acidobacteriota;c__Bin61;o__Bin61;f__SMYC01;g__SMYC01;s__SMYC01 sp004356105	95.67	GTDB
GB.GCA.003225315.1.protein	d__Bacteria;p__Acidobacteriota;c__Acidobacteriae;o__UBA7541;f__UBA7541;g__UBA7541;s__UBA7541 sp003225315	94.66	GTDB
GB.GCA.003140235.1.protein	d__Bacteria;p__Acidobacteriota;c__Acidobacteriae;o__Acidobacteriales;f__Gp1-AA117;g__Gp1-AA17;s__Gp1-AA17 sp003140235	93.32	GTDB
GB.GCA.004299485.1.protein	d__Bacteria;p__Acidobacteriota;c__Acidobacteriae;o__Acidobacteriales;f__SCQP01;g__SCQP01;s__SCQP01 sp004299485	95.51	GTDB
GB.GCA.002238965.1.protein	d__Bacteria;p__Nitrospinota_A;c__UBA8248;o__UBA8248;f__UBA8248;g__Bin107;s__Bin107 sp002238965	94.44	GTDB
GB.GCA.002377645.1.protein	d__Bacteria;p__Nitrospinota_A;c__UBA8248;o__UBA8248;f__UBA3496;g__UBA3496;s__UBA3496 sp002377645	94.81	GTDB
GB.GCA.001803565.1.protein	d__Bacteria;p__Nitrospinota_B;c__2-12-FULL-45-22;o__2-12-FULL-45-22;f__2-12-FULL-45-22;g__2-12-FULL-45-22;s__2-12-FULL-45-22 sp001803565	81.1	GTDB
GB.GCA.002500605.1.protein	d__Bacteria;p__Nitrospinota_A;c__UBA7883;o__UBA7883;f__UBA7883;g__UBA7883;s__UBA7883 sp002500605	97.33	GTDB
GB.GCA.002787235.1.protein	d__Bacteria;p__Nitrospinota;c__Nitrospinia;o__Nitrospinales;f__Nitrospinaceae;g__1-14-0-20-45-15;s__1-14-0-20-45-15 sp002787235	96.53	GTDB
RS.GCF.000341545.2.protein	d__Bacteria;p__Nitrospinota;c__Nitrospinia;o__Nitrospinales;f__Nitrospinaceae;g__Nitrospina;s__Nitrospina gracilis	94.87	GTDB
GB.GCA.001804915.1.protein	d__Bacteria;p__Nitrospinota;c__UBA9942;o__UBA9942;f__UBA9942;g__PLOWO2-12-39-15;s__PLOWO2-12-39-15 sp001804915	80.29	GTDB
GB.GCA.003229375.1.protein	d__Bacteria;p__Nitrospinota;c__UBA9942;o__UBA9942;f__SZUA-224;g__SZUA-224;s__SZUA-224 sp003229375	89.69	GTDB
GB.GCA.002897915.1.protein	d__Bacteria;p__Nitrospirota;c__Thermodesulfovibrionia;o__UBA6902;f__UBA6902;g__BMS3Abin09;s__BMS3Abin09 sp002897915	86.31	GTDB
GB.GCA.002011735.1.protein	d__Bacteria;p__Nitrospirota;c__Thermodesulfovibrionia;o__UBA6902;f__JdFR-81;g__JdFR-81;s__JdFR-81 sp002011735	94.55	GTDB
GB.GCA.003235715.1.protein	d__Bacteria;p__Nitrospirota;c__Thermodesulfovibrionia;o__SZUA-242;f__SZUA-242;g__SZUA-242;s__SZUA-242 sp003235715	94.55	GTDB
GB.GCA.002897855.1.protein	d__Bacteria;p__Nitrospirota;c__Thermodesulfovibrionia;o__Thermodesulfovibrionales;f__BMS3Bbin05;g__BMS3Bbin05;s__BMS3Bbin05 sp002897855	91.82	GTDB
GB.GCA.002011745.1.protein	d__Bacteria;p__Nitrospirota;c__Thermodesulfovibrionia;o__Thermodesulfovibrionales;f__JdFR-85;g__JdFR-85;s__JdFR-85 sp002011745	98.18	GTDB
GB.GCA.001871685.1.protein	d__Bacteria;p__Nitrospirota;c__Thermodesulfovibrionia;o__Thermodesulfovibrionales;f__UBA1546;g__UBA1546;s__UBA1546 sp001871685	89.77	GTDB
RS.GCF.000020985.1.protein	d__Bacteria;p__Nitrospirota;c__Thermodesulfovibrionia;o__Thermodesulfovibrionales;f__Thermodesulfovibrionaceae;g__Thermodesulfovibrio;s__Thermodesulfovibrio yellowstonii	99.08	GTDB
GB.GCA.001803635.1.protein	d__Bacteria;p__Nitrospirota;c__Thermodesulfovibrionia;o__Thermodesulfovibrionales;f__UBA9935;g__GWB2-47-37;s__GWB2-47-37 sp001803635	96.36	GTDB
GB.GCA.002753335.1.protein	d__Bacteria;p__Nitrospirota;c__Thermodesulfovibrionia;o__Thermodesulfovibrionales;f__UBA9935;g__MYbin3;s__MYbin3 sp002753335	96.49	GTDB
RS.GCF.000299235.1.protein	d__Bacteria;p__Nitrospirota;c__Leptospirillia;o__Leptospirillales;f__Leptospirillaceae;g__Leptospirillum_A;s__Leptospirillum_A rubarum	94.14	GTDB
GB.GCA.001805205.1.protein	d__Bacteria;p__Nitrospirota;c__Nitrospiria_A;o__HDB-SIOI813;f__HDB-SIOI813;g__HDB-SIOI813;s__HDB-SIOI813 sp001805205	80.55	GTDB
GB.GCA.005239925.1.protein	d__Bacteria;p__Nitrospirota;c__Nitrospiria;o__SBBL01;f__SBBA01;g__SBBA01;s__SBBA01 sp005239925	82.94	GTDB
GB.GCA.004297235.1.protein	d__Bacteria;p__Nitrospirota;c__Nitrospiria;o__SBBL01;f__SCUR01;g__SCUR01;s__SCUR01 sp004297235	93.35	GTDB
GB.GCA.004298335.1.protein	d__Bacteria;p__Nitrospirota;c__Nitrospiria;o__Nitrospirales;f__NS-4;g__SCTG01;s__SCTG01 sp004298335	96.76	GTDB
GB.GCA.003695915.1.protein	d__Bacteria;p__Nitrospirota;c__Nitrospiria;o__Nitrospirales;f__UBA8639;g__J017;s__J017 sp003695915	96.48	GTDB
GB.GCA.005877775.1.protein	d__Bacteria;p__Nitrospirota;c__Nitrospiria;o__Nitrospirales;f__Nitrospiraceae;g__NS-7;s__NS-7 sp005877775	95.35	GTDB
GB.GCA.004296885.1.protein	d__Bacteria;p__Nitrospirota;c__Nitrospiria;o__Nitrospirales;f__Nitrospiraceae;g__SYGV01;s__SYGV01 sp004296885	96.76	GTDB
RS.GCF.000196815.1.protein	d__Bacteria;p__Nitrospirota;c__Nitrospiria;o__Nitrospirales;f__Nitrospiraceae;g__Nitrospira_A;s__Nitrospira_A defluvii	97.67	GTDB
RS.GCF.001458695.1.protein	d__Bacteria;p__Nitrospirota;c__Nitrospiria;o__Nitrospirales;f__Nitrospiraceae;g__Nitrospira;s__Nitrospira inopinata	96.82	GTDB
RS.GCF.001458735.1.protein	d__Bacteria;p__Nitrospirota;c__Nitrospiria;o__Nitrospirales;f__Nitrospiraceae;g__Nitrospira;s__Nitrospira nitrosa	96.76	GTDB
RS.GCF.001458775.1.protein	d__Bacteria;p__Nitrospirota;c__Nitrospiria;o__Nitrospirales;f__Nitrospiraceae;g__Nitrospira;s__Nitrospira nitrificans	96.76	GTDB
RS.GCF.900142125.1.protein	d__Bacteria;p__Desulfobacterota;c__Desulfuromonadia;o__Desulfuromonadales;f__Geopsychrobacteraceae;g__Malonomonas;s__Malonomonas rubra	99.35	GTDB
RS.GCF.000012885.1.protein	d__Bacteria;p__Desulfobacterota;c__Desulfuromonadia;o__Desulfuromonadales;f__Syntrophotaleaceae;g__Syntrophotalea;s__Syntrophotalea carbinolica	99.35	GTDB
GB.GCA.002782605.1.protein	d__Bacteria;p__Desulfobacterota;c__BSN033;o__UBA8473;f__UBA8473;g__UBA8473;s__UBA8473 sp002782605	90.39	GTDB
GB.GCA.001595385.3.protein	d__Bacteria;p__Desulfobacterota;c__GWC2-55-46;o__GWC2-55-46;f__GWC2-55-46;g__GWC2-55-46;s__GWC2-55-46 sp001595385	94.84	GTDB
GB.GCA.001797495.1.protein	d__Bacteria;p__Desulfobacterota;c__GWC2-55-46;o__GWC2-55-46;f__GWC2-42-11;g__GWC2-42-11;s__GWC2-42-11 sp001797495	91.61	GTDB
RS.GCF.000092205.1.protein	d__Bacteria;p__Desulfobacterota;c__Desulfobulbia;o__Desulfobulbales;f__Desulfurivibrionaceae;g__Desulfurivibrio;s__Desulfurivibrio alkaliphilus	99.4	GTDB
RS.GCF.000174435.1.protein	d__Bacteria;p__Desulfobacterota;c__Desulfovibrionia;o__Desulfovibrionales;f__Desulfonatronovibrionaceae;g__Desulfonatronospira;s__Desulfonatronospira thiodismutans	100	GTDB
RS.GCF.000217795.1.protein	d__Bacteria;p__Desulfobacterota;c__Thermodesulfobacteria;o__Thermodesulfobacteriales;f__Thermodesulfatatoraceae;g__Thermodesulfatator;s__Thermodesulfatator indicus	99.04	GTDB
GB.GCA.002419025.1.protein	d__Bacteria;p__Desulfobacterota;c__Dissulfuribacteria;o__Dissulfuribacterales;f__UBA5754;g__UBA5754;s__UBA5754 sp002419025	80.36	GTDB
RS.GCF.000195295.1.protein	d__Bacteria;p__Desulfobacterota;c__Desulfobaccia;o__Desulfobaccales;f__Desulfobaccaceae;g__Desulfobacca;s__Desulfobacca acetoxidans	98.06	GTDB
GB.GCA.001874005.1.protein	d__Bacteria;p__Desulfobacterota;c__Desulfobacteria;o__Desulfatiglandales;f__CG2-30-51-40;g__CG2-30-51-40;s__CG2-30-51-40 sp001874005	95.81	GTDB
GB.GCA.002753225.1.protein	d__Bacteria;p__Desulfobacterota;c__Desulfobacteria;o__Desulfobacterales;f__YD0425bin51;g__YD0425bin51;s__YD0425bin51 sp002753225	96.13	GTDB
GB.GCA.000961655.1.protein	d__Bacteria;p__Desulfobacterota;c__Desulfobacteria;o__Desulfobacterales;f__Desulfosarcinaceae;g__Desulfatitalea;s__Desulfatitalea sp000961655	98.39	GTDB
RS.GCF.000472805.1.protein	d__Bacteria;p__Desulfobacterota;c__Desulfobacteria;o__Desulfobacterales;f__BuS5;g__BuS5;s__BuS5 sp000472805	99.19	GTDB
GB.GCA.003973265.1.protein	d__Bacteria;p__Desulfobacterota;c__Desulfobacteria;o__Desulfobacterales;f__QNYZ01;g__QNYZ01;s__QNYZ01 sp003973265	86.13	GTDB
GB.GCA.002787535.1.protein	d__Bacteria;p__Bdellovibrionota;c__UBA2394;o__UBA2394;f__UBA2394;g__1-14-0-20-45-16;s__1-14-0-20-45-16 sp002787535	86.39	GTDB
GB.GCA.002343185.1.protein	d__Bacteria;p__Bdellovibrionota_C;c__UBA2361;o__UBA2361;f__UBA2361;g__UBA2361;s__UBA2361 sp002343185	89.92	GTDB
RS.GCF.001748245.1.protein	d__Bacteria;p__Bdellovibrionota;c__Oligoflexia;o__Oligoflexales;f__Oligoflexaceae;g__Oligoflexus;s__Oligoflexus tunisiensis	90.76	GTDB
GB.GCA.001907975.2.protein	d__Bacteria;p__Bdellovibrionota;c__Oligoflexia;o__Silvanigrellales;f__Silvanigrellaceae;g__Silvanigrella;s__Silvanigrella aquatica	90.35	GTDB
GB.GCA.001797335.1.protein	d__Bacteria;p__Bdellovibrionota;c__O2-12-FULL-43-9;o__2-02-FULL-40-11;f__2-02-FULL-40-11;g__2-02-FULL-38-15-A;s__2-02-FULL-38-15-A sp001797335	90.59	GTDB
GB.GCA.002778785.1.protein	d__Bacteria;p__Bdellovibrionota;c__Bdellovibrionia;o__Bdellovibrionales;f__1-14-0-10-45-34;g__1-14-0-10-45-34;s__1-14-0-10-45-34 sp002778785	98.21	GTDB
RS.GCF.002208115.1.protein	d__Bacteria;p__Bdellovibrionota;c__Bdellovibrionia;o__Bdellovibrionales;f__Bdellovibrionaceae;g__Bdellovibrio;s__Bdellovibrio bacteriovorus_C	98.2	GTDB
GB.GCA.002321895.1.protein	d__Bacteria;p__Bdellovibrionota;c__Bdellovibrionia;o__Bdellovibrionales;f__UBA1609;g__UBA1609;s__UBA1609 sp002321895	97.32	GTDB
GB.GCA.002786715.1.protein	d__Bacteria;p__Bdellovibrionota;c__Bacteriovoracia;o__Bacteriovoracales;f__Bacteriovoracaceae;g__21-14-all-39-27;s__21-14-all-39-27 sp002786715	95.09	GTDB
GB.GCA.001769805.1.protein	d__Bacteria;p__Bdellovibrionota;c__Bdellovibrionia_A;o__UBA1018;f__UBA1018;g__GWA1-52-35;s__GWA1-52-35 sp001769805	91.02	GTDB
GB.GCA.002387735.1.protein	d__Bacteria;p__Bdellovibrionota;c__Bdellovibrionia_A;o__UBA1018;f__UBA923;g__UBA923;s__UBA923 sp002387735	93.69	GTDB
GB.GCA.002433485.1.protein	d__Bacteria;p__Myxococcota;c__UBA796;o__UBA9615;f__UBA9615;g__UBA6601;s__UBA6601 sp002433485	93.03	GTDB
GB.GCA.002343455.1.protein	d__Bacteria;p__Myxococcota;c__UBA796;o__UBA796;f__UBA796;g__UBA2385;s__UBA2385 sp002343455	90.38	GTDB
GB.GCA.002721815.1.protein	d__Bacteria;p__Myxococcota;c__UBA727;o__UBA727;f__GCA-2721815;g__GCA-2721815;s__GCA-2721815 sp002721815	91.29	GTDB
GB.GCA.007120035.1.protein	d__Bacteria;p__Myxococcota;c__Bradimonadia;o__Bradymonadales;f__Bradymonadaceae;g__SKON01;s__SKON01 sp007120035	90.12	GTDB
GB.GCA.002863065.1.protein	d__Bacteria;p__Myxococcota;c__UBA9042;o__GCA-2863065;f__GCA-2863065;g__GCA-2863065;s__GCA-2863065 sp002863065	91.32	GTDB
GB.GCA.006226565.1.protein	d__Bacteria;p__Myxococcota;c__UBA9042;o__PHBI01;f__PHBI01;g__PHBI01;s__PHBI01 sp006226565	91.02	GTDB
GB.GCA.003242475.1.protein	d__Bacteria;p__Myxococcota;c__Myxococcia;o__Myxococcales;f__Vulgatibacteraceae;g__ZC4RG40;s__ZC4RG40 sp003242475	88.39	GTDB
RS.GCF.000022145.1.protein	d__Bacteria;p__Myxococcota;c__Myxococcia;o__Myxococcales;f__Anaeromyxobacteraceae;g__Anaeromyxobacter;s__Anaeromyxobacter dehalogenans	99.35	GTDB
GB.GCA.002408385.1.protein	d__Bacteria;p__Myxococcota;c__Myxococcia;o__Myxococcales;f__UBA5297;g__UBA10939;s__UBA10939 sp002408385	84.28	GTDB
GB.GCA.003158455.1.protein	d__Bacteria;p__Myxococcota;c__Polyangia;o__Palsa-1104;f__Fen-1088;g__Fen-1137;s__Fen-1137 sp003158455	88.24	GTDB
GB.GCA.001464385.1.protein	d__Bacteria;p__Myxococcota;c__Polyangia;o__Nannocystales;f__Nannocystaceae;g__Ga0077550;s__Ga0077550 sp001464385	96	GTDB
RS.GCF.001931505.1.protein	d__Bacteria;p__Myxococcota;c__Polyangia;o__Polyangiales;f__Polyangiaceae;g__Pajaroellobacter;s__Pajaroellobacter abortibovis	81.08	GTDB
GB.GCA.002320815.1.protein	d__Bacteria;p__Myxococcota;c__Polyangia;o__Polyangiales;f__SG8-38;g__UBA1660;s__UBA1660 sp002320815	96.06	GTDB
GB.GCA.002683655.1.protein	d__Bacteria;p__SAR324;c__SAR324;o__SAR324;f__NAC60-12;g__JCVI-SCAAA005;s__JCVI-SCAAA005 sp002683655	80.16	GTDB
GB.GCA.002726945.1.protein	d__Bacteria;p__SAR324;c__SAR324;o__SAR324;f__NAC60-12;g__UBA8110;s__UBA8110 sp002726945	90.98	GTDB
GB.GCA.001469005.2.protein	d__Bacteria;p__SAR324;c__SAR324;o__SAR324;f__NAC60-12;g__UBA1014;s__UBA1014 sp001469005	90	GTDB
GB.GCA.002683785.1.protein	d__Bacteria;p__SAR324;c__SAR324;o__SAR324;f__NAC60-12;g__UBA1014;s__UBA1014 sp002683785	85.74	GTDB
GB.GCA.001627865.1.protein	d__Bacteria;p__SAR324;c__SAR324;o__SAR324;f__NAC60-12;g__Arctic96AD-7;s__Arctic96AD-7 sp001627865	90.94	GTDB
GB.GCA.002082305.1.protein	d__Bacteria;p__SAR324;c__SAR324;o__SAR324;f__NAC60-12;g__Arctic96AD-7;s__Arctic96AD-7 sp002082305	89.58	GTDB
GB.GCA.002685535.1.protein	d__Bacteria;p__SAR324;c__SAR324;o__SAR324;f__NAC60-12;g__Arctic96AD-7;s__Arctic96AD-7 sp002685535	89.01	GTDB
GB.GCA.003233235.1.protein	d__Bacteria;p__Proteobacteria;c__Zetaproteobacteria;o__Mariprofundales;f__Mariprofundaceae;g__SZUA-26;s__SZUA-26 sp003233235	97.62	GTDB
GB.GCA.002779605.1.protein	d__Bacteria;p__Proteobacteria;c__Zetaproteobacteria;o__Mariprofundales;f__Mariprofundaceae;g__UBA1543;s__UBA1543 sp002779605	99.51	GTDB
GB.GCA.002791545.1.protein	d__Bacteria;p__Proteobacteria;c__Zetaproteobacteria;o__Mariprofundales;f__Mariprofundaceae;g__CG1-02-49-23;s__CG1-02-49-23 sp002791545	97.9	GTDB
RS.GCF.000744415.1.protein	d__Bacteria;p__Proteobacteria;c__Zetaproteobacteria;o__Mariprofundales;f__Mariprofundaceae;g__Ghiorsea;s__Ghiorsea bivora	99.58	GTDB
RS.GCF.005818865.1.protein	d__Bacteria;p__Proteobacteria;c__Zetaproteobacteria;o__Mariprofundales;f__Mariprofundaceae;g__Mariprofundus;s__Mariprofundus sp005818865	99.58	GTDB
RS.GCF.003665155.1.protein	d__Bacteria;p__Proteobacteria;c__Zetaproteobacteria;o__Mariprofundales;f__Mariprofundaceae;g__Mariprofundus;s__Mariprofundus sp003665155	99.58	GTDB
RS.GCF.000175575.2.protein	d__Bacteria;p__Proteobacteria;c__Gammaproteobacteria;o__Acidithiobacillales;f__Acidithiobacillaceae;g__Acidithiobacillus_A;s__Acidithiobacillus_A caldus	99.38	GTDB
RS.GCF.000011705.1.protein	d__Bacteria;p__Proteobacteria;c__Gammaproteobacteria;o__Burkholderiales;f__Burkholderiaceae;g__Burkholderia;s__Burkholderia mallei	99.95	GTDB
RS.GCF.003333315.1.protein	d__Bacteria;p__Proteobacteria;c__Gammaproteobacteria;o__Acidiferrobacterales;f__Acidiferrobacteraceae;g__Acidiferrobacter;s__Acidiferrobacter thiooxydans	97.26	GTDB
GB.GCA.002420425.1.protein	d__Bacteria;p__Proteobacteria;c__Gammaproteobacteria;o__UBA10353;f__UBA5680;g__UBA5680;s__UBA5680 sp002420425	95.88	GTDB
GB.GCA.003251535.1.protein	d__Bacteria;p__Proteobacteria;c__Gammaproteobacteria;o__Thiohalomonadales;f__Thiohalomonadaceae;g__SZUA-493;s__SZUA-493 sp003251535	98.04	GTDB
RS.GCF.000828835.1.protein	d__Bacteria;p__Proteobacteria;c__Gammaproteobacteria;o__Beggiatoales;f__Beggiatoaceae;g__Thioploca;s__Thioploca ingrica	94.52	GTDB
GB.GCA.003250975.1.protein	d__Bacteria;p__Proteobacteria;c__Gammaproteobacteria;o__UBA4486;f__UBA4486;g__SZUA-592;s__SZUA-592 sp003250975	96.03	GTDB
GB.GCA.002170535.1.protein	d__Bacteria;p__Proteobacteria;c__Gammaproteobacteria;o__Ga0077536;f__Ga0077536;g__TMED69;s__TMED69 sp002170535	82.22	GTDB
RS.GCF.004364935.1.protein	d__Bacteria;p__Proteobacteria;c__Gammaproteobacteria;o__Nevskiales;f__Nevskiaceae;g__Panacagrimonas;s__Panacagrimonas perspica	99.55	GTDB
RS.GCF.000772705.2.protein	d__Bacteria;p__Proteobacteria;c__Gammaproteobacteria;o__Xanthomonadales;f__Xanthomonadaceae;g__Xanthomonas;s__Xanthomonas vasicola	100	GTDB
GB.GCA.000531125.1.protein	d__Bacteria;p__Proteobacteria;c__Gammaproteobacteria;o__Competibacterales;f__Competibacteraceae;g__Contendobacter;s__Contendobacter odensis_A	96.48	GTDB
RS.GCF.004684205.1.protein	d__Bacteria;p__Proteobacteria;c__Gammaproteobacteria;o__UBA5335;f__UBA5335;g__Macondimonas;s__Macondimonas diazotrophica	96.8	GTDB
GB.GCA.001914695.1.protein	d__Bacteria;p__Proteobacteria;c__Gammaproteobacteria;o__Steroidobacterales;f__Steroidobacteraceae;g__13-2-20CM-66-19;s__13-2-20CM-66-19 sp001914695	83.8	GTDB
GB.GCA.003567475.1.protein	d__Bacteria;p__Proteobacteria;c__Gammaproteobacteria;o__PWYM01;f__PWYM01;g__SKYU01;s__SKYU01 sp003567475	91.24	GTDB
GB.GCA.003696905.1.protein	d__Bacteria;p__Proteobacteria;c__Gammaproteobacteria;o__Chromatiales;f__Sedimenticolaceae;g__MONJU;s__MONJU sp003696905	91.15	GTDB
GB.GCA.002101225.1.protein	d__Bacteria;p__Proteobacteria;c__Gammaproteobacteria;o__Methylococcales;f__Cycloclasticaceae;g__Cycloclasticus;s__Cycloclasticus sp002101225	96.75	GTDB
GB.GCA.002733715.1.protein	d__Bacteria;p__Proteobacteria;c__Gammaproteobacteria;o__Nitrosococcales;f__Methylophagaceae;g__GCA-002733105;s__GCA-002733105 sp002733715	96.48	GTDB
RS.GCF.900180345.1.protein	d__Bacteria;p__Proteobacteria;c__Gammaproteobacteria;o__PS1;f__Thioglobaceae;g__GCF1875585;s__GCF1875585 sp900180345	97.19	GTDB
RS.GCF.004001325.1.protein	d__Bacteria;p__Proteobacteria;c__Gammaproteobacteria;o__Thiomicrospirales;f__Thiomicrospiraceae;g__Thiomicrorhabdus;s__Thiomicrorhabdus aquaedulcis	98.63	GTDB
RS.GCF.002211785.1.protein	d__Bacteria;p__Proteobacteria;c__Gammaproteobacteria;o__Francisellales;f__Francisellaceae;g__Francisella;s__Francisella halioticida	98.79	GTDB
RS.GCF.000297215.2.protein	d__Bacteria;p__Proteobacteria;c__Gammaproteobacteria;o__Piscirickettsiales;f__Piscirickettsiaceae;g__Piscirickettsia;s__Piscirickettsia salmonis	98.85	GTDB
RS.GCF.001558495.2.protein	d__Bacteria;p__Proteobacteria;c__Gammaproteobacteria;o__Enterobacterales;f__Vibrionaceae;g__Vibrio;s__Vibrio parahaemolyticus	100	GTDB
RS.GCF.001457615.1.protein	d__Bacteria;p__Proteobacteria;c__Gammaproteobacteria;o__Pseudomonadales;f__Pseudomonadaceae;g__Pseudomonas;s__Pseudomonas aeruginosa	99.68	GTDB
GCA.902593675.1.AG-447-I15.genomic	k__Bacteria;p__Proteobacteria;c__Gammaproteobacteria;o__Oceanospirillales;f__SAR86_clade;g__?;s__?	83	GORG
GCA.902594515.1.AG-447-K20.genomic	k__Bacteria;p__Proteobacteria;c__Gammaproteobacteria;o__Oceanospirillales;f__SAR86_clade;g__?;s__?	82	GORG
GCA.902600705.1.AG-917-C02.genomic	k__Bacteria;p__Proteobacteria;c__Gammaproteobacteria;o__Oceanospirillales;f__SAR86_clade;g__?;s__?	82	GORG
GCA.902582615.1.AG-912-C22.genomic	k__Bacteria;p__Proteobacteria;c__Gammaproteobacteria;o__Oceanospirillales;f__SAR86_clade;g__?;s__?	83	GORG
GCA.902616715.1.AG-892-C21.genomic	k__Bacteria;p__Proteobacteria;c__Gammaproteobacteria;o__Oceanospirillales;f__SAR86_clade;g__?;s__?	80	GORG
GCA.902594855.1.AG-915-K19.genomic	k__Bacteria;p__Proteobacteria;c__Gammaproteobacteria;o__Oceanospirillales;f__SAR86_clade;g__?;s__?	81	GORG
GB.GCA.002469845.1.protein	d__Bacteria;p__Proteobacteria;c__Gammaproteobacteria;o__Pseudomonadales;f__Porticoccaceae;g__HTCC2207;s__HTCC2207 sp002469845	83.57	GTDB
GB.GCA.002378645.1.protein	d__Bacteria;p__Proteobacteria;c__Gammaproteobacteria;o__Pseudomonadales;f__Porticoccaceae;g__HTCC2207;s__HTCC2207 sp002378645	88.42	GTDB
RS.GCF.000511875.1.protein	d__Bacteria;p__Proteobacteria;c__Gammaproteobacteria;o__Pseudomonadales;f__Porticoccaceae;g__HTCC2207;s__HTCC2207 sp000511875	99.07	GTDB
GB.GCA.001438605.1.protein	d__Bacteria;p__Proteobacteria;c__Gammaproteobacteria;o__Pseudomonadales;f__Porticoccaceae;g__HTCC2207;s__HTCC2207 sp001438605	97.78	GTDB
GB.GCA.002335945.1.protein	d__Bacteria;p__Proteobacteria;c__Gammaproteobacteria;o__Pseudomonadales;f__Porticoccaceae;g__HTCC2207;s__HTCC2207 sp002335945	90	GTDB
GB.GCA.004211905.1.protein	d__Bacteria;p__Proteobacteria;c__Gammaproteobacteria;o__Pseudomonadales;f__Porticoccaceae;g__HTCC2207;s__HTCC2207 sp004211905	93.84	GTDB
GB.GCA.002382445.1.protein	d__Bacteria;p__Proteobacteria;c__Gammaproteobacteria;o__Pseudomonadales;f__Porticoccaceae;g__HTCC2207;s__HTCC2207 sp002382445	93.7	GTDB
RS.GCF.002109495.1.protein	d__Bacteria;p__Proteobacteria;c__Magnetococcia;o__Magnetococcales;f__Magnetococcaceae;g__Magnetofaba;s__Magnetofaba australis	98.74	GTDB
GB.GCA.002753665.1.protein	d__Bacteria;p__Proteobacteria;c__Magnetococcia;o__Magnetococcales;f__DC0425bin3;g__DC0425bin3;s__DC0425bin3 sp002753665	98.32	GTDB
GB.GCA.002753565.1.protein	d__Bacteria;p__Proteobacteria;c__Magnetococcia;o__Magnetococcales;f__UBA8363;g__GCA-2753565;s__GCA-2753565 sp002753565	99.11	GTDB
RS.GCF.004217665.1.protein	d__Bacteria;p__Proteobacteria;c__Magnetococcia;o__Magnetococcales;f__WMHbin3_A;g__WMHbinv6;s__WMHbinv6 sp004217665	97.4	GTDB
GB.GCA.002753135.1.protein	d__Bacteria;p__Proteobacteria;c__Magnetococcia;o__Magnetococcales;f__WMHbin3_A;g__WMHbinv6;s__WMHbinv6 sp002753135	95.8	GTDB
GB.GCA.003450915.1.protein	d__Bacteria;p__Proteobacteria;c__Alphaproteobacteria;o__UBA1280;f__UBA12223;g__UBA12223;s__UBA12223 sp003450915	81.18	GTDB
GB.GCA.002715505.1.protein	d__Bacteria;p__Proteobacteria;c__Alphaproteobacteria;o__TMED109;f__TMED131;g__GCA-2715505;s__GCA-2715505 sp002715505	90.81	GTDB
GB.GCA.002167825.1.protein	d__Bacteria;p__Proteobacteria;c__Alphaproteobacteria;o__TMED127;f__TMED127;g__TMED13;s__TMED13 sp002167825	94.51	GTDB
GB.GCA.002938255.1.protein	d__Bacteria;p__Proteobacteria;c__Alphaproteobacteria;o__HIMB59;f__GCA-002718135;g__MarineAlpha5-Bin3;s__MarineAlpha5-Bin3 sp002938255	80.72	GTDB
GCA.902567835.1.AG-414-E02.genomic	k__Bacteria;p__Proteobacteria;c__Alphaproteobacteria;o__SAR11_clade;f__Deep_1;g__?;s__?	89	GORG
GCA.902515705.1.AG-325-E20.genomic	k__Bacteria;p__Proteobacteria;c__Alphaproteobacteria;o__SAR11_clade;f__Surface_3;g__?;s__?	96	GORG
GCA.902535465.1.AG-349-D08.genomic	k__Bacteria;p__Proteobacteria;c__Alphaproteobacteria;o__SAR11_clade;f__?;g__?;s__?	90	GORG
GCA.902609855.1.AG-917-K20.genomic	k__Bacteria;p__Proteobacteria;c__Alphaproteobacteria;o__SAR11_clade;f__Surface_2;g__?;s__?	90	GORG
GCA.902576855.1.AG-426-E17.genomic	k__Bacteria;p__Proteobacteria;c__Alphaproteobacteria;o__SAR11_clade;f__Surface_1;g__?;s__?	100	GORG
RS.GCF.001180105.1.protein	d__Bacteria;p__Proteobacteria;c__Alphaproteobacteria;o__Pelagibacterales;f__Pelagibacteraceae;g__Pelagibacter;s__Pelagibacter ubique_K	81.93	GTDB
GCA.902574695.1.AG-422-N15.genomic	k__Bacteria;p__Proteobacteria;c__Alphaproteobacteria;o__SAR11_clade;f__Surface_1;g__?;s__?	92	GORG
GCA.902617415.1.AG-892-F15.genomic	k__Bacteria;p__Proteobacteria;c__Alphaproteobacteria;o__SAR11_clade;f__Surface_1;g__?;s__?	99	GORG
GCA.902605865.1.AG-461-L09.genomic	k__Bacteria;p__Proteobacteria;c__Alphaproteobacteria;o__SAR11_clade;f__Surface_1;g__?;s__?	93	GORG
GCA.902583075.1.AG-912-G22.genomic	k__Bacteria;p__Proteobacteria;c__Alphaproteobacteria;o__SAR11_clade;f__Surface_1;g__?;s__?	99	GORG
GCA.902569405.1.AG-414-L04.genomic	k__Bacteria;p__Proteobacteria;c__Alphaproteobacteria;o__SAR11_clade;f__Surface_1;g__?;s__?	99	GORG
GCA.902579985.1.AG-430-B09.genomic	k__Bacteria;p__Proteobacteria;c__Alphaproteobacteria;o__SAR11_clade;f__Surface_1;g__?;s__?	96	GORG
RS.GCF.001179925.1.protein	d__Bacteria;p__Proteobacteria;c__Alphaproteobacteria;o__Pelagibacterales;f__Pelagibacteraceae;g__Pelagibacter;s__Pelagibacter ubique_E	85.89	GTDB
GCA.902555725.1.AG-390-D15.genomic	k__Bacteria;p__Proteobacteria;c__Alphaproteobacteria;o__SAR11_clade;f__Surface_1;g__?;s__?	98	GORG
RS.GCF.000701385.1.protein	d__Bacteria;p__Proteobacteria;c__Alphaproteobacteria;o__Pelagibacterales;f__Pelagibacteraceae;g__Pelagibacter;s__Pelagibacter ubique_M	99.05	GTDB
RS.GCF.000504225.1.protein	d__Bacteria;p__Proteobacteria;c__Alphaproteobacteria;o__Pelagibacterales;f__Pelagibacteraceae;g__Pelagibacter;s__Pelagibacter ubique_Q	99.53	GTDB
GB.GCA.002695035.1.protein	d__Bacteria;p__Proteobacteria;c__Alphaproteobacteria;o__Micavibrionales;f__Micavibrionaceae;g__UBA2137;s__UBA2137 sp002695035	88.02	GTDB
GB.GCA.900551585.1.protein	d__Bacteria;p__Proteobacteria;c__Alphaproteobacteria;o__RF32;f__CAG-239;g__CAG-495;s__CAG-495 sp900551585	91.22	GTDB
GB.GCA.002389385.1.protein	d__Bacteria;p__Proteobacteria;c__Alphaproteobacteria;o__Rhodospirillales;f__UBA4479;g__UBA4479;s__UBA4479 sp002389385	92.12	GTDB
GB.GCA.002694385.1.protein	d__Bacteria;p__Proteobacteria;c__Alphaproteobacteria;o__Sneathiellales;f__Sneathiellaceae;g__Sneathiella;s__Sneathiella sp002694385	98.7	GTDB
RS.GCF.003173035.1.protein	d__Bacteria;p__Proteobacteria;c__Alphaproteobacteria;o__Zavarziniales;f__Zavarziniaceae;g__Zavarzinia;s__Zavarzinia compransoris_A	99.57	GTDB
GB.GCA.003248505.1.protein	d__Bacteria;p__Proteobacteria;c__Alphaproteobacteria;o__Sphingomonadales;f__Sphingomonadaceae;g__Sphingobium;s__Sphingobium sp003248505	97.57	GTDB
GB.GCA.003164925.1.protein	d__Bacteria;p__Proteobacteria;c__Alphaproteobacteria;o__Caulobacterales;f__Caulobacteraceae;g__BOG-938;s__BOG-938 sp003164925	97.13	GTDB
GB.GCA.002307725.1.protein	d__Bacteria;p__Proteobacteria;c__Alphaproteobacteria;o__UBA1301;f__UBA1301;g__UBA6038;s__UBA6038 sp002307725	96.88	GTDB
RS.GCF.000007125.1.protein	d__Bacteria;p__Proteobacteria;c__Alphaproteobacteria;o__Rhizobiales;f__Rhizobiaceae;g__Brucella;s__Brucella melitensis	99.32	GTDB
GB.GCA.002715765.1.protein	d__Bacteria;p__Proteobacteria;c__Alphaproteobacteria;o__Parvibaculales;f__Parvibaculaceae;g__Mf105b01;s__Mf105b01 sp002715765	96.64	GTDB
RS.GCF.000170875.1.protein	d__Bacteria;p__Proteobacteria;c__Alphaproteobacteria;o__Rhodobacterales;f__Rhodobacteraceae;g__Roseovarius;s__Roseovarius sp000170875	99.4	GTDB
RS.GCF.000152965.1.protein	d__Bacteria;p__Proteobacteria;c__Alphaproteobacteria;o__Rhodobacterales;f__Rhodobacteraceae;g__Pseudophaeobacter;s__Pseudophaeobacter sp000152965	100	GTDB
RS.GCF.000014045.1.protein	d__Bacteria;p__Proteobacteria;c__Alphaproteobacteria;o__Rhodobacterales;f__Rhodobacteraceae;g__Roseobacter;s__Roseobacter denitrificans	99.25	GTDB
RS.GCF.005887615.1.protein	d__Bacteria;p__Proteobacteria;c__Alphaproteobacteria;o__Rhodobacterales;f__Rhodobacteraceae;g__Roseobacter;s__Roseobacter sp005887615	98.94	GTDB
GB.GCA.001767835.1.protein	d__Bacteria;p__Proteobacteria;c__Alphaproteobacteria;o__UBA9655;f__UBA9655;g__UBA9655;s__UBA9655 sp001767835	94.62	GTDB
RS.GCF.000283655.1.protein	d__Bacteria;p__Proteobacteria;c__Alphaproteobacteria;o__Azospirillales;f__Azospirillaceae;g__Azospirillum;s__Azospirillum lipoferum_C	100	GTDB
RS.GCF.002723915.1.protein	d__Bacteria;p__Proteobacteria;c__Alphaproteobacteria;o__Acetobacterales;f__Acetobacteraceae;g__Gluconobacter;s__Gluconobacter albidus	99.5	GTDB
GB.GCA.004297265.1.protein	d__Bacteria;p__Proteobacteria;c__Alphaproteobacteria;o__Reyranellales;f__Reyranellaceae;g__Reyranella;s__Reyranella sp004297265	96.61	GTDB
GB.GCA.002724635.1.protein	d__Bacteria;p__Proteobacteria;c__Alphaproteobacteria;o__UBA6615;f__UBA6615;g__UBA8079;s__UBA8079 sp002724635	98.26	GTDB
GB.GCA.002709075.1.protein	d__Bacteria;p__Proteobacteria;c__Alphaproteobacteria;o__Defluviicoccales;f__UBA2964;g__GCA-2709075;s__GCA-2709075 sp002709075	99.57	GTDB
GB.GCA.002501105.1.protein	d__Bacteria;p__Proteobacteria;c__Alphaproteobacteria;o__UBA7887;f__UBA7887;g__UBA7887;s__UBA7887 sp002501105	82.33	GTDB
GB.GCA.002709955.1.protein	d__Bacteria;p__Proteobacteria;c__Alphaproteobacteria;o__UBA8366;f__GCA-2696645;g__GCA-2696645;s__GCA-2696645 sp002709955	99.78	GTDB
RS.GCF.900100655.1.protein	d__Bacteria;p__Proteobacteria;c__Alphaproteobacteria;o__Kiloniellales;f__Rhodovibrionaceae;g__Limimonas;s__Limimonas halophila	99.24	GTDB
RS.GCF.900102465.1.protein	d__Bacteria;p__Proteobacteria;c__Alphaproteobacteria;o__Thalassobaculales;f__Thalassobaculaceae;g__Thalassobaculum;s__Thalassobaculum litoreum	100	GTDB
GB.GCA.003278095.1.protein	d__Bacteria;p__Proteobacteria;c__Alphaproteobacteria;o__Puniceispirillales;f__AAA536-G10;g__AAA536-G10;s__AAA536-G10 sp003278095	90.02	GTDB
GCA.902619615.1.AG-892-O07.genomic	k__Bacteria;p__Proteobacteria;c__Alphaproteobacteria;o__Rickettsiales;f__SAR116_clade;g__?;s__?	91	GORG
GCA.902623995.1.AG-893-P05.genomic	k__Bacteria;p__Proteobacteria;c__Alphaproteobacteria;o__Rickettsiales;f__SAR116_clade;g__?;s__?	88	GORG
GCA.902625215.1.AH-287-L13.genomic	k__Bacteria;p__Proteobacteria;c__Alphaproteobacteria;o__Rickettsiales;f__SAR116_clade;g__?;s__?	86	GORG
GCA.902625725.1.AH-287-O21.genomic	k__Bacteria;p__Proteobacteria;c__Alphaproteobacteria;o__Rickettsiales;f__SAR116_clade;g__?;s__?	90	GORG
GB.GCA.002387605.1.protein	d__Bacteria;p__Proteobacteria;c__Alphaproteobacteria;o__Puniceispirillales;f__Puniceispirillaceae;g__UBA4588;s__UBA4588 sp002387605	93.06	GTDB
RS.GCF.000238815.1.protein	d__Bacteria;p__Proteobacteria;c__Alphaproteobacteria;o__Puniceispirillales;f__Puniceispirillaceae;g__HIMB100;s__HIMB100 sp000238815	99.56	GTDB
GB.GCA.002348585.1.protein	d__Bacteria;p__Proteobacteria;c__Alphaproteobacteria;o__Puniceispirillales;f__Puniceispirillaceae;g__HIMB100;s__HIMB100 sp002348585	81.23	GTDB
GB.GCA.002457745.1.protein	d__Bacteria;p__Proteobacteria;c__Alphaproteobacteria;o__Puniceispirillales;f__Puniceispirillaceae;g__UBA8309;s__UBA8309 sp002457745	80.45	GTDB
GB.GCA.004212735.1.protein	d__Bacteria;p__Proteobacteria;c__Alphaproteobacteria;o__Puniceispirillales;f__Puniceispirillaceae;g__MED-G116;s__MED-G116 sp004212735	96.28	GTDB
RS.GCF.000024465.1.protein	d__Bacteria;p__Proteobacteria;c__Alphaproteobacteria;o__Puniceispirillales;f__Puniceispirillaceae;g__Puniceispirillum;s__Puniceispirillum marinum	99.94	GTDB
GB.GCA.003282865.1.protein	d__Bacteria;p__Proteobacteria;c__Alphaproteobacteria;o__Puniceispirillales;f__Puniceispirillaceae;g__Puniceispirillum;s__Puniceispirillum sp003282865	82.5	GTDB
